# Supplementary material for: Patient safety culture in Austria and recommendations of evidence-based instruments for improving patient safety
Source: PLoS One. 2022 Oct 17;17(10):e0274805. doi: 10.1371/journal.pone.0274805 (PMC9576070; doi:10.1371/journal.pone.0274805)
Supplement: S1 Dataset — (XLSX) [file pone.0274805.s001.xlsx]

## Sheet: Dataset
H	T1	T1r	T2	u_A1	u_A2	u_A3	u_A4	u_A5	u_A6	u_A8	u_A9	u_A10	u_A11	u_A12	u_A13	u_A14	u_A15	u_A16	u_A17	u_A18	u_F1	u_F7	Si1	u_F5	u_F3	Si2	u_F11	u_F9	u_B1	u_B2	u_B3	u_B4	u_C1	u_C2	u_C3	u_C4	u_C5	u_C6	u_D1	u_D2	u_D3	h_F1	h_F2	h_F3	h_F4	h_F6	h_F7	h_F8	h_F9
1	37	37	1	5	4	5	4	1	4	3	5	1	4	2	4	2	4	1	1	4	4	3	5	2	2	5	2	1	4	4	2	2	4	4	4	4	4	2	5	5	5	4	2	2	3	2	2	5	1
1	4	38		5	4	5	5	2	5	1	4	6	4	2	5	2	3	2	2	3	4	3	4	3	2	4	2	2	4	4	3	2	5	5	4	4	5	3	4	4	4	4	3	2	4	6	3	4	2
1	12	12		4	3	4	3	2	5	2	3	4	3	4	4	4	5	2	2	4	3	4		1	1	4	1	2	3	5	3	2	5	4	5	2	5	2	5	5	5	4		1	5	3	3	5	2
1	12	12		5	3	5	5	6	4	1	6	1	3	6	6	3	5	6		4	5	1	4	1	1	4	1	1	3	4	2	2	6	5	5	6	5	1	6	6	6	4	2	2	4	2	2	5	2
1	12	12		4	4	4	3	2	4	3	3	4	3	3	4	3	2	2	2	4	4	3	4	6	6	4	6	2	4	3	6	6	2	3	4	4	5	2	4	4	4	4	3	6	4	2	3	3	3
1	37	37	3	5	4	4	5	6	5	1	2	6	6	2	6	2	6	1	6	6	6	3	6	6	6	6	6	6	2	6	1	6	6	6	6	4	6	6	6	6	6	4	2	6	5	1	6	6	6
1	4	38		5	3	5	4		4	2	4	2	2		4	4	3	2	2	3	3	2	4	2	2	4	2	2	4	4	2	2	5	4	5	4	5	2	3	3	4	4	2	2	4	3	2	4	2
1	12	12		4	4	4	4	2	5	2	4	2	3	2	5	2	4	1	2	4	4	2	4	2	2	4	2	1	4	5	2	2	4	5	5	4	5	1	4	4	4	4	2	2	4	2	2	4	2
1	12	12		3	2	3	3	2	4	3	2	3	4	4	4	3	4	3	2	3	3	3	4	3	3	4	2	3	3	3	2	3	2	3	3	3	2	3	2	2	2	3	3	3	3	2	2	3	3
1	12	12		4	2	5	4	4	4	3	3	4	2	3	2	3	3	3	2	4	4	3	4	2	2	4	3	2	3	4	3	2	3	3	4	3	4	4	5	5	5		2	2	4	2	2	4	2
1	1	1		5	4	5	5	2	5	3	4	1	3	2	5	2	2	1	1	5	5	2	5	3	3	5	1	1	5	4	1	1	4	5	5	5	5	1	3	1	1	5	1	5	5	1	3	5	1
1	38	38		4	4	5	4	4	4	3	2	4	3	2	4	5	4	4	4	5	5	3	3	2	2	2	2	2	3	3	1	2	4	4	4	4	4	4	4	4	4	4	3	2	4	4	2	4	4
1	37	37	3	5	1	5	4	5	4	5	4	3	1	5	6	5	5	6	1	5	6	5	6	6	6	6	6	6	1	6	6	6	1	5	1	5	3	1	6	6	6	1	5	6	3	1	5	1	5
1				4	2	5	3	4	4	2	4	1	3	2	6	3	3	1	2	5	4	2		2	2	6	6	2	4	4	2	2	4	6	6	6	4	1				4	3	2	4	2	2	4	2
1	25	38		5	1	3	3	5	4	2	4	1	2	4	4	4	4	3	1	5	2	5	3	6	4	3	6	1	4	4	1	2	2	5	2	2	5	1	5	4	4	4	5	3	3	5	3	4	2
1	37	37	3	4	3	4	4	6	5	6	6	6	3
1	4	38		3	2	3	3	3	4	3	3	3	3	3	4	4	3	3	2	4	3	3	4	3	3	4	2	3	4	3	2	3	2	3	3	2	2	3	3	3	3	3	3	3	4	2	2	3	3
1	4	38		4	4	3	4	2	4	3	6	2	3	2	4	3	3	3	2	4	4	3	4	3	3	4	2	4	4	4	3	2	4	4	4	3	4	2	3	4	4	4	3	3	3	4	3	4	2
1	37	37	12	3	3	2	3		4	2	3	2	3	2	4	3	3	2	2	4		4	6	6	6	4	6	3	2	4	2	2	3	6	6	3	2	4	6	6	6	3	3	6	3	6	3	3	4
1	25	38		5	3	4	4	3	4	3	3	2	4	3	4	5	4	3	3	3	3	3	4		3	3	2	3	4	4	4	3	1	4	2	4	3	2	6	6	6	3	3	5	3	3	3	3	3
1	4	38		4	4	4	4	3	5	2	4	1	3	1	5	2	4	3	2	4	3	2	5	2	2	4	1	1	3	5	2	2	5	5	4	4	4	2	4	2	3	4	2	2	4	3	3	4	1
1	12	12		4	3	4	4	2	4	3	4	2	4	2	4	3	3	3	2	4	4	3	4	2	2	4	3	2	4	4	2	2	3	4	3	3	4	2	6	6	6	4	2	6	4	2	3	4	2
1	12	12		5	3	5	4	3	5	1	3	2	4	2	4	3	4	2	2	4	4	2	4	2	2	6	3	4	4	3	2	2	5	5	5	5	5	2	5	5	1	4	6	2	5	2	2	5	5
2	37	37	1	4	4	5	4	2	5	2	5	2	5	1	5	2	4	2	2	4	5	2	4	4	2	5	2	1	4	4	3	1	5	5	5	4	5	2	4	4	4	5	2	2	4	2	2	5	2
2	7	38		4	4	4	5	1	5	2	4	6	4	1	5	2	2	2	2	4	5	3	5	2		4	2	1	5	5	1	1	5	3	5	3	5	6	6	6	2	5	2	2	4	1	2	5	1
2	4	38		5	4	5	5	1	5	1	5	1	5	1	5	1	5	1	1	5	5	2	5	1	1	5	1	1	5	5	2	1	3	5	5	5	5	6	4	1	5	5	1	1	5	1	2	5	1
2	37	37	13	4	5	4	4	1	1	2	4	1	2	1	4	1	5	2	1	4	4	2	4	2	6	4	2	2
2	37	37	13	5	5	4	4	1	4	2	4	1	4	1	4	2	4	2	2	4	4	2	4	2	6	4	6	2	4	4	2	2	4	4	4	3	4	1	4	3	4	4	2	6	5	2	2	4	2
2	7	38		5	4	5	5	6	5	6	6	1	4	1	5	1	1	6	6	4	4	1	1	6	6	1	6	1	4	4	1	1	5	6	5	6	5	6	6	6	6	4	6	6	4	6	6	4	1
2	4	38		4	2	3	3	6	3	3	3	2	3	5	4	3	2	2	2	4	4	3	3	3	2	3	3	2	4	4	2	2	4	3	3	3	3	3	4	4	4	4	3	3	3	2	2	4	2
2	2	2		4	4	5	4	3	5	2	4	2	2	1	6	5	4	1	2	5	5	1	5	6	6	6	6	1	5	5	1	1	5	5	4	4	5	2	3	3	3	5	2	6	5	1	1	5	1
2				3	5	3	3	2	4	5		2	1	1	4	1	5	1	1	5	5	4	4	1	1	1	1	1	1	5	1	1	5	5	5	4	5	1	5	4	5	5	1	2	5	3	1	5	1
2	4	38		4	3	4	3		5	3	5	1		3	5	3	4	4	1	4	5	3	5	2	1	5	2	2	2	4	2	2	4	4	4	2	2	2	3	1	3	4	3	2	4	6	3	4	2
2	4	38		5	3	4	3	3	5	2	4	2	3	1	5	3	4	1	2	5	4	2	5	1	1	4	1	1	4	4	2	1	5	4	5	4	5	2	4	4	4	4	1	1	4	1	1	5	1
2	4	38		5	3	4	4	3	5	3	4	1	4	2	3	2	5	3	2	5	5	3	5	4	4	4	2	1	4	4	1	1	5	4	4	3	5	2	3	2	2	4	2	3	4	1	2	4	1
2	4	38		4	5	5	4	6	5	3	4	2	3	3	4	2	4	3	2	4	4	3	4	3		4		2	4	4	2	2	5	4	4	4	5	4	4	3	4	4	2	2	5	3	2	5	2
2	4	38		5	3	5	4	2	5	2	5	2	2	1	4	3	4	2	2	4	4	2	6	1	2	4	2	1	4	4	2	2	4	4	5	3	5	1
2	13	13		4	3	4	3	3	5	4	6	1	3	4	4	5	1	1	1	4	4	2	5	4		5	2	2	5	5	3	5	3	4	3	3	4	3	2	2	4	5	4	3	5	2	3	5	2
2	4	38		5	2	5	5	6	5	2	3	1	4	6	6	3	3	6	2	3	4	4	4	2	2	5	1	3	4	5	1	1	5	5	6	5	6	1	6	6	6	4	2	6	4	2	2	4	3
2	4	38		4	4	5	4	3	4	2	4	1	3	2	3	3	4	2	2	3	4	2	4	2	2	4	2	2	3	4	4	2	4	5	4	4	5	1	4	4	4	4	4	2	4	2	2	4	2
2	5	5		5	4	5	4	1	5	2	5	1	2	1	5	2	5	2	2	5	5	3	4		2	5	2	2	1	4	1	1	4	4	5	3	5	1	4	3	4	5	3	6	4	2	3	5	1
2	5	5		5	5	5	5	1	1	2	5	1	1	1	3	2	4	2	1	5	4	1	4	6	6	3	6	4	4	4		2	4	5	5	4	5	2	2	2	2	4	2	6	5	1	1	4	2
2	37	37	3	4	4	3	3	1	3	1	3	3	3	3	3	1	2	1	1	3	4	2	4	2		4	2	2	4	4	2	2	5	5	5	3	4	1
2				3	2	3	3	2	4	4	4	4	3	2	3	4	2	3	2	3	3	3	3	3	3	3	3	3
2				4	4	3	3	2	5	4	3	3	4	5	4	3		1	2	4	5	2	4	2	1	5	1	2	4	4	2	1	6	3	4	3	5	3	6	6	6	5	6	3	4	3	3	5	1
2	4	38		5	3	5	5	1	5	1	3	1	3	1	5	1	5	1	2	2	2	3	5	1	2	5	1	1	3	1	1	1	5	5	4	5	4	1	2	3	4	5	2	2	4	2	2	5	1
2	13	13		5	4	5	5	3	5	2	3	1	5	3	5	3	4	2	1	5	3	2	4	1	1	4	1	1	4	5	2	1	5	5	4	3	5	3	5	2	4	4	1	2	3	1	2	5	5
2	4	38		4	3	4	4	2	5	3	4	1	3	2	4	2	2	2	1	4	4	2	4	2	2	4	2	2	6	6	6	6	5	3	5	3	5	2	4	3	5	4	2	2	4	2	2	4	2
2	38	38		4	3	5	4	2	4	2	4	2	5	6	3	3	6	1	2	6	4	3	6	2	2	6	2	6	5	5	1	2	3	4	3	3	3	1	6	6	6	4	2	3	3	2	3	4	6
2				5	6	5	5		5	1	6	1	5	1	6	6	5	6	6	5	5	6	5	6	6	6	6	6	5	5	1	1	6	6	6	6	6	6	6	6	6	5	5	6	5	6	6	5	1
2	13	13		4	3	3	4	4	3	3	4	1	4	1	4	5	4	3	2	3		4	4	6	6	4	6	2
2	4	38		4	4	3	4	2	5	1	4	4	5	2	6	3	5	6	1	5	5	3	6	1		6	1	5	5	5	1	1	3	5	3	2	3	1	4	2	4	4	3	5	6	5	5	6
2	22	38		4	3	4	4		5	3	3	1	4	2	4	1	5	2	1	5	5	1	5	3	2	5	2	1	4	4	2	2	3	4	4	3	5	3	6	6	6	5	2	6	6	6	2	5	2
2	4	38		5	3	5	5	1	4	1	3		3	6	6	4	5	5	1	5	5	4	5	6	3	6	1	1	2	3	4	2	2	4	2	2	5	1	6	6	6	4	2	3	4	1	6	4	1
2	38	38		3	3	4	4	2	4	2	3	2	3	2		4	5	2	2	4	5	2	2	2			2	2	4	5	2	2	3	4	2	2	4	2	3	3	4
2	4	38		4	4	4	4	2	4	3	3	1	3	3	2	2	5	2	1	2	4	2	6	3		5	2	1	2	3	3	2	5	4	3	3	4	2	2	3	3	4	2	2	4	2	3	4	2
2	14	14		4	3	5	5	3	4	2	4	2	3	1	4	5	4	3	2	5	5	2	6	3	3	5	2	1	4	5	3	1	4	4	4	3	5	2	4	2	5	4	2	2	5	1	2	4	1
2	4	38		5	4	5	4	2	4	3	3	1	4	3	4	2	4	2	2	3	4	3	4	3	2	4	2	2	4	5	2	2	3	3	3	2	4	2	2	1	3	4	2	3	4	2	3	4	3
2	38	38		4	2	5	4	3	3	2	4	1	3	2		3	4	2	1	4	5	3	5	4				1	5	5	1	1	3	4	3	3	4	2	6	6	6	4	2		5	2	2	4	2
2	4	38		4	3	5	4	1	3	1	3	4	3	1	3	1	4	1	1	4	4	3	4	2	6	6	1	1	3	3	1	2	4	5	4	5	4	1	6	6	6	4	2	1	3	3	3	3	2
2			3	4	5	3	4	2	5	2	5	2	3	2	5	2		2	2	5	5	2	5	2		5		2	5	5	2	2	5	4	6	6	5	6	6	6	6	5	1	6	6	3	6	5	2
2			3	3	4	3	3	2	4	4	3	3	3	5	4	2	2	3	2	3	3	3	4	3	3	3	2	3	4	3	3	2	3	3	5	4	5	3	4	4	4	3	3	4	3	4	4	4	3
2			3	4	3	5	5	6	5	2	6	6	2	1	5	3	6	3	6	5	5	1	6	6	6	6	6	1	4	5	1	1	5	4	4	2	5	2	6	6	6	5	5	6	4	2	2	5	1
2			12	3	4	3	3	6	4	2	6	3	6	2	6	2	6	2	2	6		3	6	6	6	6	6	6	4	6	2	6	4	4	3	3	5	3	6	6	6	6	6	6	4	6	6	6	6
2			3	3	3	3	3	2	5			6	6	6	4	3	6	6	2	6	4	6	4	6	6	4		2	6	6	2	6	6	6	6	6	4	6	6	6	6	4	6	6	3	6	6	4	2
2			3	3	4	3	3	2	4	2	4	1	6	3	4	2	4	2	2	4	3	2	4	6	6	4	6	2	4	4	2	2	4	6	4	3	4	2	6	6	6	4	4	6	4	2	3	4	2
2			3	4	4	4	4	2	4	2	3	2	4	3	3	2	2	2	2	3	4	3	4	2	2	4	1	2	4	4	2	2	4	5	5	4	5	2	5	3		5	5	2	3	3	2	4	4
2			3	5	5	5	4	1	5		4				6	2	6	2		4
2			3	5	5	5	4	1	4	2	4		3	2		2	5	2	2	5	5	2	5	6	6	5	6	1	3	4	1		3	5	5	4	5	1				5	4	6	6	6	6	5	1
4
4	2	2		5	4	5	5	2	4	3	4	2	4	3	4	2	2	3	2	5	3	2	5	3	2	4	2	3	3	4	2	2	3	4	4	4	3	2	4	2	3	4	3	2	3	4	3	4	3
4	14	14		5	3	3	4	2	5	2	4	2	2	2	5	2	5	2	1	5	5	2	5	6	6	5	2	2	5	5	1	1	4	5	4	4	5	1	5	5	5	5	2	6	4	2	2	5	1
4
4	38	38		5	4	4	4	2	3	2	3	2	3	2	3	2	3	2	2	3	4	2	3	2		3	2	2	4	4	2	2	3	3	4	2	3	4	3	2	2	4		3	4	2	2	4	2
4	12	12		5	3	5	4	2	5	2	5	2	4	2	5	2	5	1	2	5	5	2	5	1	1	5	1	2	5	5	2	2	5	2	5	4	5	1	5	4	5	5	2	2	5	2	2	4	2
4	14	14		5	1	3	5		5	2	3	1	2	1	5	4	5		1	2	5	3	5			5	1	1	5	5	3	1	5	5	5	4	5	1	6	6	6	5	3		3	4	3	4	1
4	4	38		3	1	3	2	3	3	6	5	6	4	5	3	5	2	2	2	2	1	5	3	3	2	3	2	4	2	3	5	3	2	2	2	2	4	2	2	2	2	2	3	2	2	3	3	2	5
4	4	38		5	3	5	4	1	1	1	5	5	5	1	5	2	2	1	1	4	1	2	1		2	1	1	1	5	5	1	1	4	4	4	4	5	1	5	5	5	5	3	2	5	2	2	1	2
4	4	38		3	5	5	4	2	5	3	1	1	2	4	5	1	2	3	2	4	4	4	4	2	4	4	4	2	4	4	2	2	5	5	4	5	5	1	3	2	2	3	4	4	3	4	4	3	2
4	2	2		4	5	5	4	5	5	1		1	3	2	4	2	6	1	2	4	4	3	4	2	2	4	1	2	6	4	1	1	5	5	5	5	4	1	6	6	6	4	6	6	6	6	6	6	6
4	4	38		4	4	4	3	2	4	5	3	4	4	3	4	3	2	3	2	4	3	3	3	2	2	4	2	2	5	5	3	2	5	4	3	2	3	3	4	4	4	4	3	2	3	3	4	4	2
4	4	38		5	4	4	4	2	5	2	4	2	5	2	5	3	5	5	2	4	4	3	4	2	2	5	2	2	5	5	1	2	5	5	5	4	5	1	5	4	5	4	2	2	5	2	2	4	2
4	4	38		4	4	5	5	2	4	2	4	2	4	2	4	2	4	2	2	4	4	2	4	2	2	4	2	3	2	4	2	2	4	5	4	5	4	1	4	4	4	2	3	2	4	3	3	4	4
4	17	17		5	5	5	5	1	5	2	5	1	4	1	5	2	5	1	1	4	5	2	1	2	1	1	1	1	5	5	1	1	5	4	5	3	5	1	4	3	4	5	5	2	5	1	1	5	1
4	17	17		4	5	4	5	3	5	4	4	2	4	3	5	1	4	4	1	5	5	4	5	3	2	5	1	1	4	5	1	2	4	5	5	4	5	3	4	4	4	5	2	3	3	2	4	5	1
4	4	38		5	5	5	5	1	5	1	5	5	6	1	5	1	5	6	1	3	5	1	6	1	1	6	1	6	5	5	2	2	6	5	5	5	5	1	6	6	6	5	5	2	5	1	2	5	1
4	7	38		5	3	4	5	6	5	2	5	1	4	1	4	2	4	2	2	5	4	2	5	2	2	4	2	2	5	5	2	1	4	4	4	4	5	1	6	6	6	5	1	1	5	2	2	5	1
4	7	38		4	3	3	4	1	5	3	4	1	3	3	5	4	5	4	1	5	4	2	4	2	2	5	1	2	4	4	1	2	5	5	4	6	5	1	4	3	5	5	4	2	4	2	2	5	2
4	12	12		5	3	5	5	2	5	4	5	3	3	2	5	3	5	3	2	5	5	2	5	2	2	5	2	2	5	5	2	2	5	5	5	5	5	1	4	4	5	5	5	3	4	3	3	5	2
4	4	38		4	5	5	4	2	4	2	4	1	4	2	4		5	2	1		4	2	5	2	1	4	1	2	5	5	2	1	3	3	2	3	4	3	5	5	5	3	3	2	6	6	6	5	2
4	4	38		4	4	5	4	1	5	3	4	1	4	1	5	1	5	1	1	4	4	4	4		1	5	1	1	5	5	1	1	3	5	4	3	5	1	6	6	6	5	2	2	4	2	2	5	1
4	37	37	1	3	5	4	2	4	4	1	2	4	3	3	4	2	5	1	2	5	5	2	5	2	2	5	2	1	1	6	6	6	5	5	5	4	5	6	5	6	6	4	3	2	4	3	6	4	1
4	4	38		4	5	4	4	2	4	2	4	1	5	2	4	1	1	2	1	3	2	2	5	1	2	5	3	2	4	5	2	2	4	5	4	4	4	2	3	3	3	4	3	2	4	2	2	5	2
4	4	38		5	5	5	3	2	3	5	2	1	2	4	3	2	5	5	1	3	6	2	4	5	2	6	2	2	2	4	2	3	4	4	4	4	4	4	2	2	2	4	3	3	3	2	3	3	4
4	4	38		4	4	4	3	2	4	3	4	2	4	2	4	2	4	3	2	3	3	3	4	2	2	4	2	2	5	5	2	2	5	5	3	5	4	2	4	3	2	4	3	2	3	3	2	4	2
4	4	38		5	5	5	4		5	2	5		4	2	5	1	5	1	1	5	5	1	5	2	1	5	1	1	4	5	1	1	5	5	5	6	5	6	5	5	6	5	6	1	4	6	1	5	1
4	2	2		5	4	4	4	5	4	2	4	2	3	1	6	2	4	2	4	4	6	2	3	6	6	4	6	2
4	4	38		5	5	5	4	5	3	3	3	2	4	3	4	2	4	3	3	3	3	4	3	2	2	4	2	2	3	2	1	2	4	4	4	4	3	2	2	2		3	6	2	6	6	5	6	6
4	4	38		4	5	4	4	3	4	3	4	2	5	2	5	1	1	3	1	5	5	1	5	1	1	5	1	1	5	5	1	1	5	5	5	5	5	1	5	5	5	5	5	1	5	1	1	5	1
4	4	38		5	4	5	4	3	5	2	4	2	3	1	4	2	5	1	1	4	4		2	2	2	4	1	3
4	4	38		5	4	4	4	3	4	2	4	2	3	1	4	2	4	1	2	4	4	2	6	2	2	6	2	2	4	5	2	1	5	4	5	5	5	1	4	6	5	4	2	2	4	2	2	4	1
4	4	38		5	5	5	5	1	5	2	4	1	6	2	4	1	4	2	1	4	4	2	6	2	2	6	1	6	4	4	1	2	4	4	4	4	4	2	4	3	5	4	2	2	4	2	3	4	2
4	4	38		3	4	3	3	1	3	5	2	2	3	6	4	2	4	5	2	3	2	5	3	3	3	3	3	5	1	1	1	3	2	4	3	2	1	4	2	2	2	3	4	3	3	1	3	4	4
4	4	38		4	5	5	4	3	4	2	3	1	4	2	5	2	4	3	2	2	4	2	4	2	2	4	2	1	5	4	2	2	5	4	5	5	4	2	4	4	4	5	3	3	3	3	2	5	1
4	4	38		5	4	5	4	1	5	1	6	1	5	1	5	1	5	6	1	5	5	3	6	2	2	6	2	1	3	4	1	1	4	4	4	5	5	2	5	5	5	5	1	1	5	1	1	5	1
4				3	3	2	3	2	3	5	2	3	3	4	2	3	3	5	3	2	1	4	1	2	2	3	2	5	1	1	5	4	2	2	2	2	2	2	2	2	2	1	3	2	3	2	2	3	5
4	37	37		5	3	5	5	2	4	3	3	5	2		6	2	2	3	2	5	5	2	6	6	6	6	6	6	5	5	2	6	3	5	5	4	5	2	6	6	6	4	2	6	4	6	6	4	2
4	2	2		4	4	4	3	1	4	6	6	4	4	3	4	2	4	3	2	4	4	4	6	3	2	4	6	2	4	4	2	2	1	3	2	4	4	2	4	3	6	5	4	3	4	2	4	4	2
4	2	2		4	4	5	5	2	5	2	3	1		2	4	2	5	2	1	4	5	3	4	1	1	3	2	2	4	4	2	1	5	4	4	2	5	2	5	5	5	4	4	3	3		2	5	1
4	4	38		5	5	4	4	2	5	3	3	2	4	3	5	2	4	1	2	4	5	3	6	2	2	6	3	2	4	5	1	1	5	5	5	4	5	2	6	6	6	4	2	2	4	3	2	5	1
4	14	14		5	4	5	4	1	5	6	6	1	4	2	3	2	5	3	1	4	4	2	6	6	2	6	6	1	5	5	2	1	5	5	6	6	4	6	6	6	6	5	2	2	4	1	2	5	1
4	37	37	3	4	3	4	3	2	5	3	4	1	4	2	5	3	4	2	2	5	4	2	4	1	1	4	1	1	6	4	2	2	2	4	5	3	4	1	5	4	5	4	2	2	4	2	2	4	2
4	11	11		4	3	5	5	6	5	2	3	5	4	2	5	3	5	2	2	5	5	2	4	4	3	5	2	2	4	5	2	2							5	5	5
4	4	38		3	5	4	3	2	5	3	6	2	4	6	5	2	5	6	1	5	5	2	6	2	6	6	2	6	4	4	2	2	4	4	6	6	4	2	6	6	6	5	6	6	6	2	2	5	6
4	4	38		4	5	5	4	4	5	3	4	1	5	1	4	2	5	2	1	4	4	3	5	2	6	5	1	1	4	4	1	1	4	5	4	4	4	2	3	2	5	4			5	2		5	1
4	4	38		3	4		3	3	4	4	2	1	3	3	4	4	4	4	2	3	3	4	4	2	2	2	2	4	3	3	3	2	3	2	4	4	4	3	3	2	3	2	2	3	3	3	3	4	4
4	16	16		3	5	4	4	1	4	3	6	3	4	2	3	2	3	3	2		4	3	3	6	6	6	6	3	2	4	2	3	2	3	3	3	3	3	3	2	4	4	6	6	2	6	6	6	6
4	16	16		6	4	4	3	2	5	2	6	1	3	2	4	3	4	3	2			3	4	6	6	6	6	2	6	4	1	1	6	4		3	4	3	6	6	6	4	6	6	4	2	2	6	2
4	2	2		5	3	4	4	3	5	1	5	1	4	2	5	3	5	6	2	5	5	2	5	3	3	5	2	1	5	5	1	1	5	5	5	3	5	6	5	6	5	4	5	3	5	2	2	5	1
4	38	38		5	5	5	5	2	5	6	3	6			6	1	2	6	5	5	5	2	5	6	6	4	3	2	5	4	1	6	5	4	5	4	6	6	6	6	6	4	2	2	4	2	2	5	2
4	4	38		3	5	5	5	1	4	2	4	1	4	1	5	1	4	2	1	4	4	2	6	2	2	4	1	2	5	5	1	1	4	5	4	3	5	2	3	2	4	4	3	2	4	2	2	5	2
4	4	38		3	3	3	3	4	2	5	2	3	3	5	3	5	3	5	3	3	3	5	1	3	1	3	2	5	1	2	3	3	3	2	3	1	1	5	3	2	1	2	1	4	4	3	4	2	5
4	2	2		3	4	3	3	2	4	3	6	2	6	6	3	2	5	6	2	4	4	3	6	6	6	6	2	2	3	3	3	6	2	3	2	3	3	3	6	6	6	4	3	3	6	2	3	4	2
4	4	38		2	2	3	3	1	4	6	2	1	2	2	3	1	2	6	2	2	1	6	2	6	2	1	6	2	1	5	1	1	5	4	3	6	5	6	2	2	3	6	4	6	6	6	6	2	6
4	10	38		5	4	3	4	1	5	1	5	1	3	1	4	3	2	1	1	4	5	2	5	2	2	3	2	1	3	4	2	2	4	4	5	2	5	2	4	3	4	5	2	2	4	2	1	5	1
4	4	38		4	4	3	3	1	5	2	4	1	5	2	4	1	1	4	1	5	5	2	5	2	2	4	1	1	4	5	2	2	5	4	5	4	5	2	4	6	5	5	2	3	4	3	3	4	2
4	2	2		4	3	4	4	6	4	3	3	3	4	2	4	2	4	3	3	3	3	3	4	3	3	3	3	4	2	3	3	2	3	3	2	3	4	2	3	3	3	3	3	3	3	2	3	3	4
4	10	38		4	5	4	5	2	6	2	6	1	6	1	5	3	6	6	1	5	5	4	5	6	2	6	6	2	3	4	2	6	5	4	4	6	3	6	6	6	6	5	3	6	5	1	2	6	1
4	4	38		4	4	4	4	3	4	3	3	2	4	2	4	2	4	3	2	4	4	3	4	2	2	4	2	2	4	4	2	2	4	4	4	4	5	3	3	4	4	4	3	4	3	2	3	4	2
4				4	4	4	4	3	4	3	6	4	3	6	5	3	4	6	6	3	4	4	6	3	6	6	6	4	4	4	6	2	4	5	4	6	5	6	5	6	6	5	4	3	4	3	3	4	6
4	4	38		5	3	5	5	6	5	2	5	5	4	2	3	1	2	3	1	5	4	2	4	1	1	6	1	2	6	5	1	1	5	5	5	4	5	1	2	2	6	5	2	1	5	1	1	3	2
4	4	38		3	4	5	4	3	5	3	5	4	3	4	5	3	5	3	1	4	5	3	4	2	3	4	2	2	5	5	2	2	5	5	5	4	5	1	3	2	2	5	1	3	5	1	2	5	1
4	10	38		5	4	2	3	1	3	1	5	2	3	1	5	2	3	3	2	4	3	3	2	6	6	6	6	6	3	5	1	1	6	4	4	5	5	1	4	3	3	3	1	3	3	1	3	4	2
4	10	38		4	3	4	4	2	4	3	3	2	3	3	4	3	4	3	2	3	4	3	4	3	2	4	3	2	3	4	3	2	2	3	3	2	3	2	3	2	2	4	3	3	3	2	2	4	2
4				4	4	3	3	6	5	5	3	1	3	3	5	2	3	6	1	6		5	6	2	3		1	2	3	4	2	2	2	2	4	3	4	3	4	3	2	5		3	4	4	2	5	2
4	38	38		5	5	5	5	2	5	2	5	2	5	2	5	2	5	3	2	5	5	2	5	2	2	5	2	2	5	5	2	2	5	5	5	4	5	1	5	5	5	5	5	2	5	2	2	5	2
4	38	38		5	3	5	5	2	5	1	3		5	1	5	1	5	1		5	5	1	5			5			5	5	1	1	5	5	5	5	5	1				4	4
4	2	2		5	5	4	4	3	4	1	4	1	4	2	4	1	2	2	2	4	4	3	4	2	2	4	2	2	4	4	1	2	3	5	4	4	5	1	4	2	4
4	13	13		5	5	5	4	3	4	3	3	3	2	3	4	3	3	1	1	3	3	5	3	5	5	5	3	3	5	5	2	2	3	4	3	3	4	4	4	3	4	3	2	4	3	1	3	3	5
4	13	13		5	4	5	5	1	5	2	6	2	3	2	4	2	4	1	2	3	3	3	6	3	6	6	3	2	4	4	6	2	3	4	4	3	4	2	6	3	3	3	2	3	3	6	6	6	2
4	16	16		4	5	3	3	4	5	1	4		3	2	4	1	5	1	1	4	6	6	6	3	6	6	6	6		4	2	2	3	4	4	3	4	2	6	6	6
4	14	14		5	5	5	5	2	5	2	4	2	5	2	4	2	5	1	2	5	5	3	4	2	2	4		2	5	5	2	1	4	5	5	5	5	1	4	6	5	5	2	2	4	1	2	4	1
4	5	5		5	4	5	5	1	4	2	6	2	6	2	4	2	4	6	2	4	4	2	6	6	6	4	6	2	4	4	2	2	4	4	4	4	4	2	6	6	6	4	3	6	3	2	2	4	2
4	5	5		5	3	4	5	2	4	3	4	1	2	2	4	2	4	2	1	4	4	2	4	6	6	6	6	2	4	4	2	2
4	17	17		5	4	5	5		4	1	6	2	2	6	6	3	4	6	1	5	5	2	4	2	6	2	6	2	4	5	2	2	6	4	4	5	5	2	4	3	4	5	2	6	5	2	2	4	2
4	13	13		4	4	5	4	4	5	2	4	2	4	2	4	3	4	2	2	4	5	3	4	6	6	3	6	3	4	4	2	2
4	4	38		4	5	4	4	2	4	3	6	2	3	2	4	2	4	4	3	5	5	2	5	1	1	5	1	1	3	5	2	1	4	3	3	3	4	1	6	6	6	4	6	2	4	2	2	4	2
4	4	38		5	4	5	4	6	5	3	3	1	3	2	5	1	4	2	1	4		2	4	1	1	4	1	1	2	3	2	2	2	5	4	5	2	1	5	5	5	4	4	2	4	2	2	4	2
4	4	38		5	5	5	5		5	1	5	1	5	1	5	2	5	2	1	5	5	1	1	2	2	5	1	1	5	5	1	1	4	4	5	4	5	2
4	5	5		4	3	5	4	3	5	2	6	2	4	2	4	3	3	2	2	3	3	6	5	3	6	6	2	2	4	4	3	2	6	4	3	4	5	2	6	3	3	4	2	6	4	3	3	5	1
4	14	14		5	4	5	5		5	2		3	5	1	3	2	5	2		3	5	2	3	2		4	1		5	5	2	2		5	5	5	5	2	6	6	6	5	6	6	3	3	6	4	6
4	5	5		4	4	4	4	2	4	2		2	2		3	2	2	2	2	2		3	2	2	3	3	2	2	4	4	2	2	5	5	5	4	5	2	2	1	3	4	3	3	3			5	2
4	2	2		3	4	3	3		5	2	5	2	5	1	5	2	4	3	2	4	5	2	5	1	1	4	1	1	5	5	2	1	4	4	4	4	5	1	3	3	4	5	4	3	4	2	2	5	4
4	38	38		4	4	4	4	1	4	2	3	1	3	2	4	2	1	3		1	3	3	4	2	2	4	2	2	3	3	3	2	2	4	3	2	3	2	4	4	3	3	2	2	4	4	4	4	2
4	5	5		4	3	4	4	2	4	3	4		3	3	4	3	4		2	4	4			2	2	4	2	2	4	4		2	4	4	4	3	4	3	3	2		4	2	2	4	2	2	4	2
4	5	5		4	3	4	4	6	4		4		3	2	4	2	5	3	2	5	4		4	2	2	4	2	2
4	17	17		5	3	5	5		4	2	5	1	3	2	5	4	3	3	2	4	4	3	4	2		4	2	2	3	3	3	2	5	5	5	3	5	3	4	3	3	4	4	3	3	3	4	3	2
5	3	3		3	1	5	4	4	4	5	1	4	1	3	1	5	1	2	5	1	1	5	1	6	5	1	5	5	2	1	3	5	1	2	2		4	4	3	3	3	1	5		6	4	6	2	5
5	3	3		5	3	4	4	2	4	2	3	2	2	2	4	3	5	1	2	4	3	3	4	2	6	4	2	2	4	4	2	2	5	4	4	5	5	1	4	3	3	4	3	6	4	2	2	5	2
5	1	1		4	2	4	3	2	5	2	5	2	3	2	5	4	3	1	2	4	4	2	4	2	2	5	2	2	3	3	1	2	5	5	5	5	4	2	5	4	5	4	4	2	4	1	1	4	2
5	3	3		2	1	4	2	4	4	2	2	4	1	3	4	5	4	2	3	2	2	4	3	2	6	6	2	4	2	3	2	3	4	5	3	4	4	2	5	5	5	2	4	3	3	4	3	2	4
5	37	37	1	4	4	3	3	2	5	3	5	2	3	2	1	2	4	3	3	4	5	3	4	3	3	5	2	2	2	4	3		4	4	5	4	5	2	4	3	4	4	3			2	2	5	2
5	7	38		4	4	3	3	4	5	2	4	3	3	2	4	3	4	2	2	4	5	3	5	3	3	5	2	1	4	5	2	2	5	5	5	4	5	2	4	3	4	5	3	3	4	3	2	5	2
5	8	38		4	2	3	3	2	4	3	3	2	3	3	3	3	2	3	2	3	3	3	3	3	6	6	3	2	3	3	3	3	4	4	3	4	4	2	4	3	4	4	3	2	4	3	2	4	2
5	37	37		5	3	5	4	6	6	6	6	6	3	6	6	3	6	6	6	6	6	6	6	6	6	6	6	6	6	6	1	6	6	6	6	6	6	6	6	6	6	4	3	3	3	3	3	4	2
5	2	2		5	4	5	5		5	3	5		5	3	5	1		4		5	5	2	2	2		5	6	1	5		1	1	5	5	5	5	5	2	5	5	5	5			5	1		5	1
5	2	2		5	3	5	4	3	5	3	3	1	3	2	4	3	4	2	1	4	4	3	5	2	2	4	2	1					3	4	4	4	5	1	4	4	5	4	2	2	4	2	2	4	2
5	37	37	13	4	4	4	3	1	4	2	4	2	3	2	4	2	4	1	1	4	4	2	4	2	2	5	2	2	4	4	2	2	5	4	4	4	4	2	4	3	4	4	2	2	4	2	2	4	2
5	2	2		3	1	3	2	3	3	3	3	4	2	3	3	5	3	3	2	2	4	3	3	4	3	4	3	2	4	3	2	2
5	2	2		3	2	4	3	3	4	3	4	3	3	3	4	4	3		2		4	3	4	2	3	3	2	2	4	4	2	3	4	4	4	3	4	6	4	3	4	4	3	2	4	2	2	4	2
5	2	2		5	4	5	5	6	5	1	5	1	4	1	5	1	5	1	1	5	5	1	5	1	1	4	1	1	4	4	1	1	5	5	5	5	5	1	4	4	5	4	4	2	5	1	1	4	1
5	1	1		3	4	3	3		4	3	3	2	4	1	4	3	4	2	2	3	3	3	4	3	2	4	2	2	5	4	3	2	4	4	5	4	5	2	3	2	5	4	3	5	3	3	2	4	2
5	4	38		3	3	3	3	6	4	3	2		2			4	2		2					2	2		2	6	2			3	2	3	3	2	3	4	6			6	6	2	6	3	3	4	6
5	2	2		3	4	3	3	6	3	2	4	3	1	2	1	4	2	2	5	2	4	5	4	5	5	6	5	2	5	4	1	2	4	3	4	4	3	6	3	1	2	3	3	4	3	2	4	3	2
5	16	16		5	4	5	4		5	3	2	6	1	2		3	4		2	4	4	2	4		3		6	6	2		4	2	4	4	4	3	4	3	6	6	6	4	2	3	5	2	2	4	2
5	1	1		5	5	5	5	1	4	1	3	4	3	2	4	1	5	2	1	4	4	2	4	2	2	4	1	2	4	4	2	2	3	4	4	3	4	4	5	5	5	5	2	2	4	2	2	5	1
5	1	1		3	3	4	3	4	4	3	3	2	2	4	2	4	4	2	2	4	3	3	3	2	2	3	2	3	4	3	2	3	2	3	3	3	3	3	2	2	4	3	3	2	3	3	3	3	2
5	2	2		5	5	5	5	3	5	1	5	1	5	1	5	1	5	1	1	5	5	1	5	1	2	5	1	1	5	5	3	1	5	5	5	5	5	1	5	5	5	5	2	3	5	1	1	5	1
5	2	2		4	1	3	3	3	2	3	4	3	1	3	4	3	2	3	3	3	3	4	4	6	3	3	6	3	2	3	3	2	4	4	4	3	3	3	3	2	3	3	4	6	3	2	3	3	3
5	25	38		3	1	3	3	4	3	4	2	4	2	3	3	4	1	4	4	2	1	4	4	2	6	2	2	3	2	3	3	3	2	4	2	3	1	2	2	1	2	1	3	3	2	1	4	3	5
5	1	1		5	5	4	3	2	3	1	3	2	3	1	1	1	4	1	2	4	5	3	3	4	4	5	2	2	5	5	3	1	5	4	5	3	3	1	6	6	3	4	3	4	4	1	2	5	2
5	3	3		2	1	1	1	5	3	5	1	4	1	5	2	5	1	5	5	1	1	5	1	4		1	4	5	1	1	5	5	1	4	4	2	1	4	2	4	2	1	5	6	1	5	5	1	5
5	2	2		3	3	5	4	2	4	2	3	2	3	2	2	3	4	2	2	4	3	3	3	2	2	4	1	2	3	4	2	2	2	4	4	3	4	2	4			3	3	2	4	3	2	4	2
5	4	38		5	3	4	4	2	4	6	6	2	2	6		3	3	6	2	2		2	4	3	3		2	2	3	4	2	2	5	5	5	5	5	1	5	5	5
5	37	37	12	4	4	6	3	2	4	2	3	2	6	1	4	2	4	2	2	4	6	2	4	6	6	4	6	2	2	4	2	2	4	6	4	6	4	6	6	6	6	2	3	6	3	3	3	4	2
5	2	2		4	3	5	4	2	5	2	5	3	3	2	4	5	3	2	2	4	4	2	4	2	2	4	1	2	4	4	2	2	5	4	4	4	4	1	4	4	4	4	2	2	4	2	2	4	2
5	37	37	3	4	3	4	4		4	1	4	6	4	2	4	2	4	2	2	4	4	2	4	6	6	4	6	2	5	4	2	2	4	5	5	4	5	1	6	6	6	4	2	6	4	2	2	5	2
5	37	37	3	4	3	4	4	2	4	2	3	2	4	2	4	3	2	3	3	3	3	4	2		2	4			4	4	2		4	3		4	4	2	4	3	4	3	3		3	3	3	3
5	2	2		3	3	4	3	3	5	2		2	3	2	4	2	2	2	2	4	4	2	4	2	2	4	2	2	5	4	2	1	3	4	4	2	4	2	6	6	6	4	3	2	3	3	3	4	2
5	4	38		3	2	4	2	3	3	4	2	5	3	3	3	4	3	5	4	3	2	3	3	4	3	4	2	3	3	2	2	2	4	5	4	4	3	2	3	3	1	3	4	5	3	4	3	3	4
5	4	38		5	5	5	4	3	5	2	5	2	5	2	5	2	2	2	2	5	5	4	5	2	2	5	2	1	4	5	2	1	4	5	4	4	5	1	5	5	5	5	4	2	5	2	2	5	2
5	2	2		4	4	5	5	1	5	1	5	1	5	1	5	2	5	2	1	5	5	1	6	2	2	5	1	1	4	5	2	1	5	5	5	4	5	1	5	5	5	5	4	2	4	1	2	5	1
5	1	1		5	5	5	5	2	4	2	5	1	5	3	5	2	5	2	2	5	5	3	5	3	3	3	1	2	5	5	1	1	5	5	5	5	5	1	2	2	3	5	3	2	3	3	2	5	2
5	3	3		5	1	5	5	5	5	5	3	4	6	5	3	5	3	5	5	1	1	5	3	3	3	2	4	5	1	2	4	4	1	4	3	2	2	4	2	2	2	2	2	5	1	5	5	2	4
5	3	3		4	1	3	2	5	3	3	2		3	3	2	6	3	5	4	3	2	5	3	5	5	2	5	4	2	1	2	4	2	5	2	5	1	2	4	2	2	3	4	6	6	6	6	6
5	37	37	13	4	4	4	3	1	5	2	3	1	3	2	3	2	3	3	2	4	3	3	5			4		2	4	3	2	2	3	3	4	2	3	3				4	5		3	3	3	2	2
5	4	38		4	4	5	4	4	5	2	4	1	4	1	5	1	2	1	1	2	4	3	2	2	2	6	1	1	5	5	1	1	5	5	5	4	4	2	5	4	4	4	3	1	5	1	1	4	3
5	2	2		4	3	4	4		4	3	6	1	3	6	4	3			2	6	6	2	1	3	3	6	6	6	2	6	6	6	3	6	3	6	4	6	6	6	6	4	3	6	6	2	6	6	6
5	37	37	3	5	3	5	5	3	5	1	5	2	3	2	5	2	6	1	1	5	5	2	4	1	1	5	6	6	4	5	1	1	5	5	4	3	6	1	6	6	6	5	2	2	5	2	2	5	1
5	37	37	13	3	3	3	3	4	4	3	3	1	3	3	3	3	3	3	2	4	4	3	4	3	2	3	2	2	3	3	3	3	2	3	3	3	3	4	4	4	4
5	2	2		4	3	4	4		5	3	6	2	3	2	2	3	4	6	2	4	4	2	6	2	2	2	1	2	4	4	3	2	4	5	4	4	4	2	6	6	6	4	2	2	4	2	2	4	6
5	37	37	3	3	4	4	3	2	5	2	6	1	3	2	5	2	5	1	6	4	5	3	5	6	6	4	6	1	5	5	1	1	5	4	4	4	4	1	4	4	4	4	2	6	3	2	2	5	2
5	4	38		5	4	5	5	5	5	3	4	2	4	4	3	2	3	2	2	3	3	3	4	3	3	3	2	4	4	5	3	2	5	5	4	4	3	3	5	4	4	3	2	3	3	3	3	2	4
5	2	2		5	5	5	5	1	5	2	4	1	3	2	3	2	5	3	1	4	5	2	5	2		5	2	1	4	4	2	2	5	5	5	4	5	1	4	4	4	4	2			3	2	5	2
5	1	1		5	5	5	4	2	4	1	3	2	3	1	3	1	2	2	2	4	3	4	3	3	2	4		2	3	4	2	1	5	4	5	4	4	2	4	4	3	4	3		2	2	2	4	3
5	1	1		4	5	5	5	4	5	6	5	3	4	4	3	2	2	3	2	4	5	3	3	4	5	4	3	4	4	4	3	2	4	3	3	3	3	3	4	4	4	4	4	5	4	3		4	4
5	8	38		4	3	5	3	2	4	4	3	2	3	3	3	3	3	5	2	3	3	3	2	3	6	6	5	6			6		3	3	4	4	3	2	4	3	4	6	4	6	3	4	4	6
5	37	37	13	3	3	4	4	2	4	2	3	2		2	4	2				4	4								5				4	4	3	3	5	2				5						5
5	2	2		3	3	1	2	1		2	2	4	2	4	6	3	3	6	3	3	1	3	6	3	3	3	3	5	1	2	3	3	1	3	1	3	2	3	3	2	4	3	4	6	4	6	6	1	3
5	4	38		5	5	5	5	6	5	1	6	1	5	1	6	1	5	3	1	4	4	2	5	2	2	6	1	6	5	5	2	1	5	4	4	4	4	2	6	6	6	5	4	2	4	2	2	4	2
5	4	38		5	4	4	4	3	4	2	3	2	2	3	3	1	2	2	1	4	4	2	4	3	3	4	2	2	4	4	3	2	4	4	4	4	4	2	6	6	6	4	2	3	3	3	2	4	3
5	2	2		4	5	5	5	6	5	2	5	3	1	2	5	2	5	5	1	5	3	2	5	1	2	5	1	1	5	5	1	1	5	5	5	5	5	1	5	6		4	3	3	4	1	3	4	1
5	3	3		3	1	3	3	5	4	3	3	4	1	3	4	4	2	2	5	2	2	3	2	3		2	3	4	2	3	3	3	3	4	3	4	4	2	6	6	6	2	4	6	3	3	3	2	4
5	2	2		4	2	3	3	3	4	3	4	3	2	2	4	3	2	2	3	3	2	2	3	6	6	3	6	3	2	3	3	4	4	5	5	4	4	2	4	3	4	3	2	6	4	3	2	3	4
5	37	37	3	4	3	3	4	3	4	3	3	1	2	4	3	3	4	2	2	4	4	3	3	6	6	6	6	6	4	3	3	6	3	4	4	4	4	3	3	3	6	6	5	6	6	3	3	6	6
5	2	2		4	3	4	4	6	5	2	4	3	3	3	6	5	6	1	2	5	4	3	4	4	2	4	2	3	5	3	2	3	5	5	5	4	5	1	6	6	6	4	2	4	4	2	2	3	4
5	2	2		3	2	2	2	4	3	5	4	5	3	6	5	4	5	1	3	5	4	5	6	5	5	6	5	4	5	5	5	4	4	3	3	3	1	1	2	2	2	4	4	4	3	4	5	5	5
5	1	1		5	3	5	5	2	4	3	3	2	4	3	5	5	5	3	3	3	3	3	3	3	3	3	2	4	4	3	2	2	3	4	4	4	4	3	4	2	2	4	2	3	3	3	3	3	4
5	4	38		3	5	5		3	4	2	1	5	3	3	2	2	4	1	3	4	4	2	4	2	2	3	2	5	4	4	2	2	1	3	2	4	2	3	1	2	4	2	4	4	3	2	3	2	4
5	2	2		3	2	2	3	3	4	4	3	4	4	3	5	5		4				4	2	3			3		2	3	4		3	5	3	3	3	4	6	6	6	4	3	2	3	4	2	4	2
5	8	38		4	2	5	4	6	6	3	3	2	6	1	6	4	4	4	6	4	4	2	4	4	6	6	3	6	3	6	3	6	4	3	4	4	4	2	2	2	6	6	4	6	6	6	6	6	6
5	25	38		3	4	4	3	2	5	3	4	3	4	3	4	2	3	4	2	4	3	3	4	4	3	4	3	2	4	4	2	2	4	4	4	4	4	3	4	3	4	4	3	3	4	2	2	4	2
5	1	1		4	5	4	3	2	4	3	4	1	3	2	3	1	4	2	3	4	4	3	4	3	2	4	2	1	4	4	1	1	4	4	3	3	5	2	4	3	4	4	3	3	4	2	2	4	1
5	2	2		3	4	4	3	2	5	2	4	2	3	2	5	3	4	2	2	4	5	3	5	4	4	5	2	1	4	5	2	2	4	4	4	4	5	2	4	3	4	5	2	3	4	4	4	5	2
5	2	2		3	3	4	3	6	4	2	6	6	3	6	6	3	3	6	6	3	3	3	6	3	6	6	6	6	4	6	6	6	6	6	6	3	6	6	6	6	6	3	3	6	6	3	6	4	6
5	1	1		4	4	4	4	1	4	3	4	2	4	3	2	2	3		2	3	4	3		3	3	3	2	4	4	4	2	2	4	4	5	5	5	2	4	3	3	4	2	2	4	2	2	4	4
3	16	16		5		5	4	5	4	2	4	2	3	6	6		4	6	6	4	5	1	5	2	2	6	2	6	6	4	1	1	6	5	5	3	4	2	6	6	6	4	3	3	4	2	2	4	2
3	10	38		3		3	3	1	4	3		2	3		3		2	3	3	3	6	4	3	4	3	6	6	2	4	4	2	6	4	4	3	3	3	4	6	6	6	2	4	4	3	3	3	2	4
3	38	38		3		5	3	3	4		2	4	3	2	2		2		4	3	4	4	4	3	3	4	2	2	2	3	2	2	1	3	2	1	3	2
3	25	38		3		3	3	2		3	3	4	2	5			3	3	5									5	1	2	5	5	1	2	2	2	2	4	2	2	2	2	3	5	3	2	2	2	4
3	13	13		5		5	5	6	5	1	5	1	5	1	4		4	1	2	4	4	3	5	2	2	5	2	1	3	5	6	2	3	4	4	4	5	2	3	3	4	4	3	2	4	3	2	4	2
3	16	16		3		3	3	1	4	2	4	1	4	2	3		3	2	2	4	4	3	5	3	3	5	2	1	4	3	1	3	3	5	3	3	5	1	6	6	6	5	3	3	4	1	2	4	1
3	16	16		4		4	4	4	3	2	4	2	3	2	6		6	2	6	6	5	2	6	6	3	6	6	6	4	4	2	2	3	4	3	3	4	2	2	2	2	3	3	3	4	2	2	3	2
3	16	16		5		5	3	4	4	2	4	2	2	3	3		4	3	1	4	3	3	4	2	3	3	1	3	3	4	3	2	2	5	3	3	5	1	6	2	6	4	6	3	4	3	3	3	3
3	16	16		5		3	4	3	6	4	5	2	3	2	3		3	5		5	5	3	4	2	2	4	3	2	4	3	2	2							5	4	3	4	5	3	4	3	2	4	4
3	4	38		5		4	4	4	4	2	6	6	6	6	6		6	6	6	6	4	2	6	3	3	6	6	6	4	4	2	2	2	3	3	3	4	2	6	6	6	4	2	3	3	2	3	4	6
3	38	38		4		4	4	4	4	3	3	2	3	3	4		4	6	3	3	4	3	4	3	3		2	1	3	4	2	1
3	16	16		4		5	4	3	5	2	4	2	3	2	5		5	1	3	5	5	2	5	2	2	5	6	1	5	5	1	1	5	5	5	4	5	2	4	4	5	5	3	2	4	2	2	5	1
3	1	1		5		5	5	3	4	2	3	3	1	4	4		4	2	1	4	4	4	3	3	4	3	2	2	4	4	3	3	4	5	4	5	5	2	3	3	4	3	4	4	3	3	4	4	3
3	3	3		5		5	4	4	4	2	3	3	3	3	4		4	2	2	3	3	4	3	2			2	3	4	4	2	2	3	5	4	4	5	1	4	4	4	3	3		3	2		3	3
3	16	16		4		5	4	4	5	2	4	4	4	1	4		4	3	2	4	4	3	4	4	3	4	2	2	5	5	2	2	4	5	5	4	5	2	4	4	3	4	3	3	4	2	3	4	2
3	13	13		5		5	5	5	5	2	2	3	2	2	4		4	1	3	4	4	3	5	2	2	5	2	2	5	5	2	1	5	5	5	4	5	3	6	6	6	4	3	3	4	3	3	4	2
3	16	16		4		5	4	3	5	4	3	1	1	2	4		5	3	1	4	4	3	3	2	3	3	5	2	3	3	3	2	3	4	5	3	3	2	5	5	5	3	6	3	5	1	2	4	2
3	4	38		5		5	5	1	5	1	5	5	5	1	5		5	1	1	5	4	1	5	1	1	5	1	5	5	5	5	1	4	5	4	4	5	1	5	5	5
3	4	38		5		5	5	3	3	1	5	1	1	1	6		5	1	1	5	5	1	5	1	3	5	1	1	3	5	1	1	5	5	5	1	5	2	1	1	1	3	5	3	3	3	3	1	5
3	20	11		3		4	4	5	5	3	3	4	2	4	2		2	3	4	2	2	3	3	4	4	4	3	3
3	16	16		3		4	3	3	4	2	2	2	2	2	3		4	3	2	4	4	3	3	3	3	4	2	2	3	4	3	5	3	4	4	4	5	1	5	5	5	4	3	3	3	3	3	3	3
3	16	16		4		5	3	5	5	1	5	1	6	6	2		3	6	1	1	3	4	4	4	4	5	2	2	1	4	1	6	4	4	4	4	4	1	1	6	6	3	3	4	3	5	4	3	4
3	13	13		4		4	4	2	3	3	3	2	2	4	3		2	3	2	3	3	3	4	2	3	3	2	6	2	4	2	2	4	3	4	2	3	3	3	2	3	3	4	4	3	2	4	3
3	16	16		5		5	4	4	5	4	3	4	3	4	5		4	2	2	4	4	3	4	2	2	4	2	3	4	3	2	2	4	4	4	5	5	1	4	4	5	4	3	2	5	2	2	5	2
3	20	11		4		5	4	4	5	4	4	2	3	2	3		2	2	2	2	3	2	4	2	3	4	2	3	4	3	3	3	2	4	3	4	5	1	2	6	6	3	2	3	4	2	2	3	2
3	16	16		5		3	3	1	3	3	6	4	2	3	1		3	5	3	3	3	6	6	3	3	6	3	4	3	3	2	3	2	2	2	3	2	3	6	6	6	3	3	3	3	3	2	6	4
3	20	11		3		4	3	2	4	2	3	5	6	2	3		3	2			1	5	2	2	2	2	1	5
3	16	16		4		5	4	2	4	2	4	2	6	2	5		5	2	2	5	4	2	4	2	3	4	2	1	4	5	1	2	4	5	5	2	5	2	4	3	4	4	2	6	4	2	2	4	2
3	16	16		5		5	5	5	4	2	4	5		2	3		4	1	1	5	5	2	5	1	2	5	1	1	5	5	1	1	2	3	5	2	5	1	4	4	4	4	2	2	3	2	2	4	2
3	4	38		3		5	4	4	4	3	2	2	2	3	4		3	2	3	3	3	5	4	3	4	6	5	4	2	3	2	2	1	2	3	2	2	6	6	1	6	3	3	3	3	2	3	6	3
3	16	16		4		4	4	2	4	2	4	2	4	2	2		3	2	2	3	4	3	5	2	3	4	2	4	4	4	2	2	6	5	2	4	4	2	6	6	6	4	3	2	3	3	3	6	4
3	1	1		4		5	5	5	4	6	2	5	2	3	2		3	2	2	3	2	5	3	3	3	2	3	5	3	3	4	2	3	3	2	4	2	3	3	2	2	2	2	3	3	4	3	2	4
3	16	16		4		3	4	4	5	3	4	2	3	4	4		4	3	1	3	4	3	4	3		4	5	4	2	3	3	2	6	4	5	3	3	3	4	4	4	3	3	2	4	2	2	4	2
3	3	3		4		5	5	3	5	2	4	2	3	2	6		5	6	2	6	4	2	4	2	6	4	6	4	4	5	2	2	5	5	5	5	5	1	2	2	5	6	2	6	6	6	6	6	4
3	13	13		4		4	4	2	4	3	4	3	3	3	3		3	1	2	3	4	3	3	4	3	4	3	4	4	4	3	2	2	4	3	4	4	2	2	2	2	2	3	4	3	3	2	4	4
3	16	16		3		4	3	3	3	3	3	2	3	3	3		3	2	2	4	3	3	4	2	4	3	2	4	5	3	2	2	3	4	4	3	4	2	4	4	4	4	3	4	2	3	4	3	3
3	13	13		4		5	3	3	4	4	4	3	3	2	4		5	2	2	5	4	2	3	1	2	6	1	3	1	1	6	4	4	4	3	5	5	1	3	3	3	4	5	2	3	2	3	2	4
3	4	38		3		4	3	3	3	4	3	2	2	2	2		3	3	3	3	4	3	4	3	4	4	2	2	2	3	2	2	2	4	3	2	2	2	3	2	3	4	3	4	4	2	2	3	2
3	16	16		4		3	4	3	3	3	3	3	4	3	1		6	1	3	3	1	5	6	3	5	6	3	5	3	3	4	6	2	3	2	2	2	4	1	2	2	2	4	5	3	2	2	2	5
3	16	16		3		4	3	2	4	6	4	1	3	2	4		4	6	2	4	6	2	5	6	6	6	6	6	5	5	2	1	2	6	3	5	3	6	6	6	6	4	3	6	3	3	6	4	6
3	16	16		5		5	5	2	5	1	5	5	4	2	5		5	2	2	5	5	2	5	2	2	5	2	2	5	3	2	1	5	4	3	4	4	2	3	2	3	4	3	2	4	3	3	4	2
3	20	11		6		6	6	6	6	6	6	6	6	6	6		6	6	6	6	6	6	6	6	6	6	6	6
3	16	16		5		5	5	5	5	2	4	3	4	4	6			2	3	3	4	4	5	2	3	6	6	6	5	5	1	1
3	16	16		4		5	4	4	5	2	5	1	3	2			4	2	1	5	5	2	5	2	3	5	3	2	4	4	1	1	4	4	4	4	5	4	4	3	4	3	3	3	3	3	3	4	2
3	5	5		4		5	4		5	2	3	1		2	4		5	1	1	5	4	2	4	1	6	5	5	1	2	4	2	1	4	4	4	3	5	1	4	4	4
3	4	38		4		4	4	3	4	3	4	4	3	3	4		5	2	2	4	4	3	5	3	3	5	3	5	3	3	2	2	2	3	3	3	3	1	6	6	4	4	3	3	4	2	3	5	2
3	16	16		4		4	4	2	3	2	6	6	4	6	4		6	6	6	4	4	3	6	6	3	6	3	2	5	5	1	1	2	4	4	4	4	2	6	6	6	4	3	3	6	2	6	6	6
3	13	13		4		4	4	3	3	4	2	2	3	3	3		5	1	1	4	3	2	6	5	3	4	6	6	4	4	2	2	3	4	4	3	4	2	6	6	6	4	3	4	3	2	2	4	4
3	13	13		4		5	4	3	4	2	3	2	2	4	5		5	3	1	2	2	3	2	1	2	3	1	2	4	4	4	3	3	5	3	3	4	5	5	2	3	2	2	2	5	1	2	4	2
3	4	38		4		4	3	2	4	4	4	2	1	3	4		3	2	2	4	3	4	5	2	4	4	1	2	4	3	4	2	3	4	4	2	3	2	2	1	2	3	2	3	4	3	2	4	2
3	1	1		4		3	2	1	3	4	2	2	1	4	2		2	1	4	3	2	5	3	2	2	3	1	4	2	3	2	4	3	4	4	4	4	2	2	1	2
3	13	13		3		3	3	2	4	2	4	2	2	4	2		2	2	4	3	2	4	5	2	2	2	2	5	4	5	3	3	2	4	4	2	4	2	1	2	4	2	4	3	3	2	2	2	4
3	13	13		5		4	5	6	5	1	5	4	6	1	6		5	1	1	5	4	1	5	1	1	6	1	6	5	6	1	1	6	5	5	6	6	1	6	6	6
3	13	13		4		5	3	3	6	2	6	6	4	2	6		5	6	6	4	4	2	6	3	3	6	2	1	4	6	3	2	6	4	6	4	5	1	6	6	6	4	2	3	4	2	2	3	2
3	16	16		4		4	4	3	5	2	3	1	5	1	5		5	1	1	4	5	2	4	2	1	5	1	3	3	4	1	1	4	5	4	4	4	2	3	3	2	4	6	2	4	1	2	4	2
3	20	11		1		1	2	3	3	3	3	5	6	1	3		1	1	1	1	2	5	2	5	5	3	5	5	1	3	5	5	5	3	3	3	3	3	2	2	2	2	4	4	2	3	3	4	4
3	4	38		4		5	3	3	4	3	4		4	3	4		5	4	1	4	4	3	4	3	5	3	1	3	3	4	1	2	5	3	5	2	3	3	4	2	1	3	4	4	3	4	4	3	3
3	16	16		5		5	5	4	4	2	4	2	4	4	3		3	3	3	3	4	3	3	3	3	3	1	3
3	13	13		4		4	4	3	4	3	3	2	3	2	6		4	2	6	6	3	3	6	6	6	6	6	6	5	4	2	2	3	3	4	4	4	3	6	6	6	4	3	6	3	6	6	4	6
3	16	16		3		3	3	4	4	4	2	4	3	3	3		3	4	4	1	1	2	2	3	5	4	4	5											6	2	2	3	3	4	3	3	3	2	4
3	13	13		4		4	4	1	4	3	3	2	3	3	4		4	2	2	4	4	4		3	3			1	5	5	2	1	3	4	4	4	4	2	2	2	4
3	4	38		3		4	5	4	5	6	6	2	6	6	4		5	2	1	4	4	2	6	3	3	6	2	2	5	4	2	6
3	16	16		3		4	4	3	4	3		1			4
3	13	13		4		5	4	3	4	3	5	1	3	3	4		4	4	1	4	5	2	5	3	3	4	2	2	3	4	2	2	4	3	4	3	3	3	6	6	6	4	2	3	4	2	2	4	2
3	4	38		2		3	3	2	4	2	1	4	1	4	1		2	6	3	2	3	6	2	3	2	2	2	4	2	2	6	5	2	2	2	3	2	4	2	2	2	2	4	3	3	3	3	2	4
3	4	38		5		5	3	2	4	4	4	3	3	3	6		4	2	6	4	3	6	3	6	6	6	6	3	3	3	3	3	3	4	4	3	3	2
3	13	13		4		4	3	2	3	3	2	1	3	3	3		4	4	2	4	3	2			3			4	3	4	1	1	2	5	4	3	3	2	6	6	6		2	3	3	2	3		3
3	25	38		4		5	4	2	4		4	3	1	3	3		3			4	4	2							3	3	3	3		4	4	4	4	2				3	4		4	1
3	4	38		4		4	3	2	4	3	3	2	1	2	4		2	2	2	3	4	3	6	2	2	6	1	2	3	4	4	2	2	5	3	3	4	2	6	6	6	3	6	3	4	3	2	3	2
3	16	16		5		5	5	5	5	1	5	1	4	1	2		5	1	1	5	5	1	3	1	1	5	1	1	5	5	1	1	3	5	5	4	5	1	5	5	5	5	1	1	1	1	1	5	1
3	16	16		4		4	4	4	4	5	2	3	3	3	3		2	3	2	3	3	2	2	2	3	3	2	4	1	3	4	3	2	3	2	4	3	5	3	3	4	3	3	2	3	2	2	3	4
3	3	3		5		5	5	4	4	2	4	2	4	2	4		4	2	3	4	4	2	5	1	1	5	2	2	3	4	2	2	5	5	5	4	4	1	4	3	5	4	3	3	4	2	3	4	3
3	13	13		3		4	4	2	4	2	3	2	3	2			4	2	2	3	4	3	4	2	3	4	3	2	3	4	2	1	2	3	3	4	4	3	6	2	4	4	3	2	4	3	2	4	6
3	13	13		3		3	3	2	2	4	2	3	5	3	6		3	6	3	2	6	2	6	6	3	6	6	3	1	3	5	2	2	3	1	4	4	3	4	3	3	3	4	6	3	3	6	2	4
3	16	16		3		4	3	3	2	6	6	2	3	6	6		6	6	3	2	6	3	6	4	4	6	1	2	2	1	2	3	6	3	1	3	2	3	6	6	6	3	3	3	4	2	3	6	6
3	13	13		4		4	3	2	3	4	3	4	3	4	2		2	4	3	3	2	4	4	5	4	1	3	4	2	2	2	4	2	2	1	3	2	4	2	1	2	2	5	3	3	5	3	1	5
3	4	38		4		4	4	2	4	3	2	2	1	3	4		4	2	2	2	3	3	3	3	3	3	2	3	2	3	2	3	2	3	1	3	2	1	2	2	2	3	3	3	3	3	2	3	2
3	13	13		3		4	3	2	4	2	3	3	2	4	4		4	3	2	3	3	2	4	3	2	4	2	2	2	3	2	3	3	2	4	2	2	4	5	6	6	2	6	2	4	2	2	4	2
3	13	13		4		4	4	5	3	5	3	1	1	3	5		4	4	3	3	3	2	3	1	2	3	4	3	3	3	4	1	2	4	3	3	5	2	2	1	4	3	2	2	4	2	2	3	3
3	4	38		4		4	3	3	3	2	3	2	2	2	3		4	2	2	4	4	2	4	2	4	4	2	2	4	4	1	1	5	5	5	3	4	1	5	4	6	3	3	4	3	2	3	2	2
3	4	38		3		3	3	2	1	5	1	5	1	5	1		1	5	5	1	1	5	5	4	4	1	2	2	1	3	2	5	1	4	1	4	3	4	4	3	4	1	5	5	2	3	5	1	3
3	16	16		3		4	3	4	6	2	6	1	1	5	6		2	1	6	5	2	3	6	5	3	2	1	4	2	4	1	2	3	1	2	1	1	4
3	4	38		3		5	3	5	2	5	2	5	1	4	1		1	5	4	3	1	3	6	4	3	6	2	4	1	4	5	5	2	2	3	1	1	4	1	2	2	2	4	3	3	2	4	6	6
3	16	16		4		4	3	3	4	2	6	3	1	3	6		3	6	1	4	6	2	4	2	3	6	2	2	5	5	1	2	5	5	5	5	4	1	4	4	4	3	2	3	3	3	3	2	4
3	1	1		4		5	4	4	4	1	6	4	4	4	4		2	1	2	3	2	3	3	3	2	3	2	3	3	3	3	3
3	16	16		4		6	4	3	4	6	3	6	6	6	6		6	6	6	6	4	3	6	3	6	4	3	6	3	4	6	6	6	3	6	2	6	4	6	6	6	3	3	3	3	1	3	3	2
3	4	38		5		5	5	4	5	3	4	1	2	2	4		4	3	1	4	3	3	3	4	4		3	3	3	5	2	2	4	5	4	5	5	2	3	3	5	3	2	4	3	2	3	3	4
3	4	38		4		4	4	4	4	3	4	2	2	6	2		2	6	3	3	3	3	6	2	3	3	2	2	5	5	1	1	2	5	3	4	5	1	4	3	3	2	5	5	3	2	2	3	2
3	13	13		3		3	3	5	5	4	4	2	4	4	4		3	3	2	3	3	4	6	2	4	6	1	1	3	5	1	1	3	4	4	4	5	2	5	3	2	6	4	5	3	4	5	6	3
3	25	38		5		4	4	3	4	2	4	5	4		5		5	2	1	4	4	5	5	2	1	5	6	1	4	4	2	1	3	6	3	4	5	1	6	6	6	4	6	1	4	2	2	2	2
3	4	38		4		3	4	3	4	3	4	4	2	4	3		4	1	3	3	4	4	5	4	4	3	4	2	3	4	3	4	3	4	3	4	3	2	3	3	2	4	4	4	3	3	3	2	4
3	5	5		5		5	5	6	6	2	4	6	3	2	6		6	6	6	4	4	2	6	2	6	6	6	6	4	4	2	6	4	4	4	3	5	1	6	6	6	4	2	6	4	2	6	6	6
3	16	16		3		3	3	2	4	2	4	6	2	2	4		4	3	2	2	3	2	5	2	2	5	2	3	4	4	2	2
3	4	38		6		4	4	5	4	4	2	2	1	4	4		4	4	4	3	2	4		2	2		2	4	4	4	2	2	5	5	4	4	4	2	5	6	5	4	6	2	6	2	6	4	2
3	4	38		5		5	5	3	4	3	3	3	1	1	4		5	3	1	5	2	6	5	3	3	6	1	3	2	3	1	1	4	3	3	5	5	1	4	3	5	3	6	3	6	1	2	4	2
3	25	38		5		5	5	3	5	2	4	2	2	2	4		2	2	2	3	3	3	3	2	2	3	2	2	5	5	1	1	4	4	4	3	5	1	4	4	4	3	3	3	3	2	3	3	4
3	16	16		5		4	4	5	5	2	5	2	3	3	4		4	2	3	4	4	2	4	2	2	4	3	2	5	5	2	2	4	5	3	3	4	2	4	4	4	3	3	3	4	3	3	3	3
3	16	16		4		5	4			2																			3	4	2
3				4		3	3	5	5	2	5	1	1	2	5		5	2	2	5	4	3	4	2	6	3	2	2	1	5	3	2
3	16	16		4		4	3	5	2	3	5	1	2	2	2		2	1	1	4	4	1	3		1	2		2	5	1	1	1	2	5	2	4	5	1	2	3	3	5	1	1	1	1	1	3	1
3	16	16		4		3	3	3	4	3	2	2	2	4	3		3	4	3	3	3	3	3	4	3	3	3	3
3	13	13		4		5	5	3	2	3	6	1	6	6	6		4	2	1	4	4	6	5	1	6	6	2	1	5	5	3	2	4	5	4	3	4	2	6	6	6	4	6	2	4	2	6	4	2
3	13	13		4		5	4	3	4	2	4	4	2	1	5		5	3	3	4	4	3	4	3	3	4	2		3	5	2	1	5	5	5	3	5	1	4	4	2	4	3	3	3	2	2	3	5
3	24	24		4		4	4	3	6	6	6	2	3	2	6		4	6	6	3	6	2	5	6	3	3	6	2	4	6	1	2	4	6	2	4	6	3	6	6	6	4	3	4	4	3	3	4	2
3	37	37	3	4		4	4			3	3	2	4	2				3		4				2	2
3	20	11		3		4	1		4	3	3	2	3	2	5		5	1	3	5	5	5	5	1	6	6	6	6	2	4												6	6	6	6	6	6	6	6
3	16	16		4		4	4	4	5	3	5	1	4	2	4		4	2	2	4	5	2	5	6	3	5	6	1	3	5	1	1	3	5	4	4	5	2	5	4	3	5	3	2	4	2	2	5	2
3	13	13		3		6	6	3	4	4	6	6	3	6	4		4	3	2	3	6	2	4	6	6	6	6	6	6	6	6	6	4	5	6	6	6	6	6	6	6	6	6	6	6	2	2	4	2
3	16	16		5		5	5	5	5	1	3	1	6	1			5		1		5							2	5	5	2	2		5	5	6	6	1	6	6	6	5	2	6	6	6	6	2	6
3	25	38		4		5	3	3	5	1	3		1	3	4		3	3	2	3	3	4	3	2	3	2	2	2	3	4	4	2	4	5	4	3	5	1	2	2	4	3	5	5	4	4	4	4	3
3	16	16		4		3	4	2	4	3	4	2	4	2	4		3	4	2	4	4	3	4	2	2	4	2	2	3	4	3	2	4	4	4	3	4	2	3	2	3	4	2	2	3	3	2	4	2
3	6	38		5		5	4	4	4	1	4		4	2	5		5	3	2	5	5	2	4	1	1	5	1	1	5	4	1	1	5	5	5	5	5	1	1	1	1	4	3	1	5	2	2	5	1
3	20	11		3		3	3	3	3	4	3	2	3	2			3			4	3	3	4	2	3		2		4	4	4		6	4	6	5	3	2	6	6	6	3	4	3	3		2	6	2
3	5	5		5		4	4	2	4	2	3	1	3	2	4		5	2	2	5	4	2	4	2	6	6	6	1	3	4	1	6	1	3	3	2	3	1	5	4	5	4	2	6	4	3	2	4	2
3	16	16		4		5	3	2	4	3	3	2	3	3	4		3	5	2	4	3	3	4	2	3	3	3	4	4	3	3	4	2	3	2	3	2	2	4	3	2	3	2	4	3	3	4	2	4
3				5		5	5	1	4	2	3	3	3	3	4		6	6	6	3	5	3	5	2	6	6	2	2	5	5	1	1	6	4	4	4	4	1	6	6	6	1	1	5	1	3	5	6	6
3	13	13		4		3	3	2	4	2	4	3	3	2	3		2	2	3	3	4	3	3	4	4	4	3	2	4	4	3	3	4	4	4	3	4	2	3	2	4	4	3	4	3	3	3	3	2
3	16	16		4		4	4	2	3	3	6	2	3	6	6		4	6	2	4	6	3	6	2	3	6	2	6	4	4	2	2	3	4	4	5	4	2	6	6	6	2	3	3	4	3	2	6	6
3	16	16		4		4	4	5	5	3	3	2	2	2	3		4	6	3	3	3	3	3	3	3	4	2	1	3	3	2	2	3	3	2	2	3	3	2	2	2	3	3	3	3	2	3	3	2
3	16	16		4		4	4	3	5	4	3	2	3	3	3		4	2	2	4	4	5	3	2	2	4	1	2	3	5	1	1	3	5	5	4	4	3	5	4	5	3	3	2	3	2	2	4	2
3	4	38		5		5	5	5	5	5	5	2	4	4	4		4	4	4	4	4	3	3	1	1	3							6	1	6	6	6	6	6	6	6	6	6	6	6	6	1	6	6
3	3	3		4		4	4	2	3	3	2	3	1	3	3		3	2	2	4	4	4	2	2	6	6	6	4	4	3	2	4	3	3	5	4	4	1	3	4	4	2	2	6	2	3	3	2	4
3	13	13		5		5	5	5	5	2	5	2		2	5		6	2	2	6	4	3	5	3	6	6	6	6	4	5	3	6	3	5	4	6	5	1	6	6	6	4	3	3	4	3	3	4	2
3	16	16		4		4	3	3	4	3	3	4	3		4		4	2	2	4	4	3	2	3	3	4	2	2	3	4	2	2	4	5	4	3	4	2	4	4	4	4	3	3	3	3	2	4	2
3	16	16		4		4	3	4	4	2	3	2	3		2		4		2	2					4		2	2	4	4	2	2	5	5	4	6	5	2	5	5		4	6	3	3	3	3	4
3	4	38		3		4	3	3	4	4	4	4	2	3	4		3	2	3	3	4	4	4	3	4	4	2	4	3	3	4	4	2	4	3	2	3	4	4	4	4	3	4	4	3	3	4	3	4
3	16	16		3		5	4	2	3	1	3	2	1	2	2		3	1	2	4	4	3	4	3	3	2	3	3	2	5	3	3	3	4	3	3	4	1	4	1	4	4	4	3	4	2	3	4	2
3	13	13		3		3	3	2	3	4	2		2	4	3		2	3	3	2	3	4	3	2	2	2	2	4	1	2	4	4	3	3	3	3	3	2	2	2	2
3	16	16		4		4	4	4	4	1	6	6	4	2	6		6	2	2	4	4	2	4	2	3	4	2	2	4	4	2	2	6	4	4	3	4	2	6	6	6	3	3	3	3	3	3	3	3
3	13	13		4		5	3	3	4	3	2	4	2	2	3		2	2	3	2	2	4	5	4	4	2	3	5	1	3	3	3	2	4	1	2	1	4	3	1	3	2	1	4	3	3	4	2	4
3	16	16		5		5	5	4	3	2	3	2	6	2	4		6	3	3	4	4	2	5	2	4	6	2	4	5	5	1	1	2	4	2	4	4	1	6	6	6	3	4	3	3	2	3	6	3
3	4	38		4		5	3	6	5	6	2	5			2		6	6	6	5	5	6	6	6	6	6	6	6	2	6	6	6	4	4	4	4	4	6	4	4	4	2	2	6	6	6	6	6	6
3	16	16		4		4	3	2	4	2	4	2	4	2	4		4	2	6	2	4	2	4	2	3	4	3	2	4	4	2	2	5	5	5	4	5	1	6	6	6	3	3	3	3	3	3	3	3
3				3		4	3	2	3	3	3	2	2	3	4		3	4	3	3	2	4	3	3	4	4		3		3
3	3	3		5		5	4	3	4	3	4	2	3	2	4		3	2	2	4	3	3	3	2		4	2	2	4	4	2	2	3	4	4	3	4	2	4	4	4	4	3	6	3	3	3	6	6
3	16	16		5		5	5	3	5	3	5	2	4	2	5		5	2	1	4	4	2	5	2	2	4	4	1	5	5	1	1	5	5	5	5	5	1	6	6	6	3	3	2	3	3	3	4	2
3	4	38		4		4	3	1	3	4	3	2	1	5	2		3	5	3	3	3	3	4	1	4	3	3	5	4	3	3	2	4	4	4	4	3		5	3
3	13	13		4		4	3	4	4	2	4			2				2	2	4	2	3	3	3	3	2	1	1	2	3	1	1	4	3	4	4	4	2	5	5	5	5
3	4	38		4		4	4	4	4	3																			2		1	1	1		1	2	2	1	2	2		4	3		4	2			2
3	25	38		4		5	5	2	4	2	4	1	5	2			4	2	1	4		2				4		2	2		3			4	4	2	3	2	3	3	3		3	6	6	2	2	6	6
3	16	16		5		5	5	3	4	2	2	3	4	2	4		4	2	4	2	3	2	4	2	2		2		5	5	1	1	3	5	3	4	5	1	4	5	5	3	2	2	2	3	2	3	2
3	13	13		4		5	4	3	4	4	2	3	2	2	4		3	1	3	1	2	4	5	2	3	5	2	1	4	4	3	2	4	5	3	2	4	3	6	6	6
3	4	38		4		3	3	3	3	3	3	4	2	3	3		3	2	2	4	3	4	3	3	4	3	4	3	3	4	3	2	2	3	4	2	3	3	3	4	3	3	2	4	2	3	4	3	2
3	13	13		4		4	5	2	4	3	3	3	4	3	3		4	2	3	4	4	3	3	3	6	3	2	2	5	5	2	1	3	5	4	5	4	2	2	2	4	3		3	3		3	3	4
3	20	11		3		4	4	2	4	2	6	2	3	3	3		4	2	2	4	3	4	6	2	6	6	6	6	3	4		2	3	5	4	3	4	2	2	2	5	6	6	6	6	2	3	6	6
3	1	1		4		3	3	2	3	4	2	3	2	2	3		2	3	2	3	2	3	3	3	3	3	2	4
3	1	1		4		3	3	2	4	2	3	2	3	2	2		6	1	2	3	4	4	5	4	4	3	2	2	2	3	1	4	3	4	3	4	2	2	2	1	3	4	4	4	3	2	3	3	3
3	1	1		4		4	4	4	4	3	4	2	3	2	4		4	2	2	4	5	2	4	2	3		2	2	3	4	2	1	3	5	5	5	5	1	2	4	4	5	3	3	3	2	2	4	2
3	20	11		4		5	4	3	3	2	3	4	1	3	1		3	5	3	3	5	3	3	3	3	3	1	2	5	5	2	1	2	3	2	3	2	2	2	2	2
3	13	13		4		5	5	3	3	2	4	2	3	3	4		3	4	3	3	3	4	6	3	4	6	2	4	5	5	2	2	3	4	3	4	3	3	3	2	2	3	3	2	4	2	3	4	2
3	4	38		5		5	4	4	5	2	4	1	2		4		1	3	2	4	4	2	4	3	2	4	1	1	3	4	2	1	2	4	4	3	4	1	5	4	5	4	2	2	3	3	3	4	1
3	16	16		3		4	4	3	4	3	4	4	3	3	4		3	2	2	4	3	3	4	3	3	3	2	3
3	4	38		3		4	4	3	2	3	3	3	3	4	3		3	4	4	3	3	5	4	3	4	3	3	4	3	3	3	3	3	3	4	3	3	3	4	4	4	3	3	4	3	4	3	2	5
3	16	16		3		3	4	2	3	3	3	2	3	2	4		2	2	2	4	4	3	3	2	2	4	2	4
3	13	13		5		5	4	1	5	1	3	1	5	1			5	1	1	5		3			3				5	5	1	1	4	5	4	5	4	1	6	6	6	3	3	3	3	3	3	3	4
3	3	3		5		5	5	3	4	2	3	2	2	2	4		2	2	2	4	4	3	4	2
3	4	38		3		3	3	4	4	3	4	1	1	1	4		3	2	2	3	3	4	3	1	3	3	2	2	1	2	2	3	2	4	3	4	4	1	4	4	2	3	3	3	3	3	3	3	3
3																													4	4	2	1	2	4	3	4	4	1	3	3	3	4	2	6	6	2			2
3	38	38		5		5	4	4	3	2	4	1	4	2	4		3	2	2	3	4	3	4	2	2	4	2	1	4	4	2	1	5	4	4	6	5	2	4	4	4	2	3	2	4	3	3	3	4
3	13	13		4		4	5	3	4	3	2	2	2	2	4		4	2	2	4	4	2	4	3	3	3	2	2	1	3	3	2	3	4	3	3	3	3	4	4	4	4	3	3	4	2	3	4	2
3	5	5		4		5	5	4	4	3	4	1	4	2	5		4	2	1	5	5	2	5	1	6	5	2	1	5	5	2	1	5	5	5	2	5	2	6
3	25	38		5		5	5	2	4	2	2	2	1	2	4		3	2	2		2	2	5	1	1	3	1	4	4	4	1	2	2	5	4	4	5	1	4	3	4	4	5	6	4	2	2	2	4
3	5	5		4		4	4	4	4	2	4	1	4	2	4		4	2	2	4	5	2	4	1	6	5	2	1	5	5	2	2	5	4	5	2	5	1	6	6	5	5	2	2	4	2	2	1	2
3	16	16		3		3	3	4	4	3	2	2	4	4	4		4	2	2	4	3	4	4	4	2	4	2	2	2	4	2	2	4	3	4	3	3	3	3	3	3	3	3	2	4	2	2	4	2
3	16	16		5		5	3	5		3			5	3			3				3	3
3	4	38		4		5	5		4	4	5		2	4			5				2	3	3	2	4	3	2	4	4	4	2	2	3	4	4	4	5	1	5	4	4	4	4	4	3	3	3	3	4
3	16	16		4		5	3	3	4	2	3	1	4	2	4		2	2	2	4	3	4	4	2	3	3	2	4	4	4	2	3	3	4	4	2	4	2	6	6	6	3	4	3	2	4	4	3	4
3	11	11		4		5	4	4	3	3	4	2	3	2	4		4	2	1	4	4	3	3	2	2	4	2	3	5	4	2	2	3	5	4	4	4	1	2	2	2	4	3	2	4	2	3	4	2
3	4	38		5		5	4	3	3	2	3	1	3	2	4		4	1	1	4	3	1	4	2	2	5	1	1	4	3	2	1	6	5	4	4	5	1	5	4	5	3	6	6		2	2	4
3	13	13		4		4	4	2	3	2	3	2	3	2	2		3	2	3	3	2	3	3	3	3	2	3	4	2	2			1	3	2	2	2	3	1	1	1	3	4	4	3	3	3	2
3	25	38		5		5	4	3	4	2	6	2	1	6	6		3	1	3	6	6	1	6	1	6	4	1	5	4	5	1	6	2	5	5	2	3	1	5	5	5	3	3	6	4	1	2	6	3
3	4	38		4		3	4	3	2	3	2	1	3	2	3		3	2	3	3	1	3	6	6	2	6	6	6	3	3	1	3	6	4	4	2	3	1	6	4	6	6	3	3	4	3	4	6	6
3	16	16		5		5	4	3	5	1	4	1	5	1	5		5	1	1	5	5	1	1	3	1	1	1	1	5	5	1	1	3	5	5	4	5	1	6	6	6	5	1	6	5	1	1	5	1
3	16	16		4		4	3	3	4	2	3	2	1	2	4		4	2	3	3	3	3		3	2	2	2	3	4	4	3	3	4	4	4	4	5	2				3	4	3	3	2	3	4
3	4	38		3		3	2	2	1	5	1	5	1	5	2		1	5	5	1	1	5	1	3	4	1	3	1	1	1	3	5	1	5	1	3	2	2	1	1	1	1	1	3	2	3	3	1	1
3	4	38		3		2	2	2	5	3	4	2	3	3	5		5	5	2	5	5	5	5	3	2	5	2	2	3	5	5	2	5	5	4	3	5	4	5	5	5	4	5	2	2	6	3	4	2
3	25	38		5		5	5	3	4	2	6	1	1	2	6		5	3	2	4	4	2	4	2	2	6	1	1	4	5	3	1	6	4	3	3	4	1	6	6	6	4	2	2	4	3	3	4	1
3	4	38		3		3	3	4	4	3	4	3	3	4	5		2	3	4	4	3	4	6	4	3	4	3	3	4	4	2	2
3	4	38		5		5	3	4	4	2	3	2	3	3	4		4	2	2	3	3	3	4	2	3	3	1	1	4	4	3	2	3	4	3	3	3	1	4	4	4	3	3	3	3	2	3	3	3
3	4	38		3		4	3	3	5	4	3	4	3	6	4		4	3	3	2	3	3		3	3	4	2	4
3	1	1		3		4	4	3	3	4	2	3	1	5	2		3	3	3	3	2	3	4	3	2	3	2	4	3	3	3	3	3	4	3	4	2	2	4	4	4	3	6	6	3	4	3	2	4
3	13	13		3		3	2	2	4	5	2	5	4	4
3	4	38		3		5	4	3	4	3	4	1	3	3	5		5	2	2	4	3	3	4	2	3	5	3	2	4	4	2	2	4	4	5	3	5	2	5	4	5	4	3	3	4	2	3	4	2
3	13	13		5		4	3	3	5	3	3	1	4	2	5		5	6	2	4	5	2	4	3	3	4	2	2	4	4	2	2	3	4	5	4	4	3	4	4	4	3	3	3	4	3	3	4	2
3	4	38		4		5	4	5	4	3	3	1		3	3		5	6	2	4	4	6	6	3	3	4	1	4	1	3	2	6	1	4	4	2	2	3	1	6	6	6	4	4	3	3	3	6	4
3	16	16		4		4	3	4	4	2	4	2	3	2	4		3	2	3	3	3	3	3	2	2	3	2	3	5	5	2	1	3	4	2	4	5	2	2	2	4	4	3	2	4	4	3	3	3
3	13	13		5		5	5	3	5	2	6	6	2	2	4		5	2	2	5	5	2	4	2	3	4	2	2	5	4	4	2	3	3	4	3	4	1	6	6	6	4	3	2	3	6	3	3	2
3	8	38		4		4	4	1	4	2	3	3	1	1	3		1		3	2	4	2	2	1	3	3	2	1	4	4	2	3	4	5	4	3	3	2	4	4	5	3	3	2	3	2	3	3	3
3	16	16		3		4	3	5	5	3	3	2	2	2	2		3	2	2	4	4	3	4	3	2	4	3	2	3	4	2	2	3	4	4	3	4	2	4	4	4	3	3	3	4	2	3	4
3	4	38		3		4	3	3	4	4	4	2	6	3	2		4	6	2	3	4	2	6	2	6	4	3	2	4	4	2	6	5	5	5	5	5	6	6	6	6	4	6	6	6	2	6	4	2
3	25	38		4		4	4	3	2	5	2	3	2	5	2		2	5	4	2	2	4	6	1	6
3	38	38		4		4	3	4	5	2	4	1	2	1	3		1	1	2	4	5	4	4	1	3	4	1	1	3	4	1	1	2	3	1	3	4	1	6	6	6	6	3	4	3	2	3	6	4
3	16	16		4		5	4	5	4	1	4	1	3		3			1	2	3	3	3	6	2	6	3	2	6	5	5	2	1	2	4	3	4	2	1	6	6	6	4	2	2	3	2	6	6	2
3	16	16		5		5	4	4	5	3	5	2	3	3	4		4	2	4	5	5	2	4	3	2	5	3	2	4	5	3	2	5	5	4	5	5	1	4	2	4	2	4	2	4	3	2	4	2
3	4	38		5		5	3	4	5	1		1			6		5	1	1	5		6	5	2	6		1	1	2	5	1	1		5	5	4	5	6	6	6	6	5	6		6	1	6	5	1
3	12	12		5		5	5	4	5	3	1	5	1	2	1		1	2	5	3	1	5	4	3	5	3	3	5	1	2	3	5	1	5	3	2	1	4	5	4	5	1	4	4	3	3	3	1	5
3	4	38		3		3	3	3	4	3	3	3	3	3	3		3	3	3	3	3	3	3	3	3	3	3	3
3	13	13		3		3	3	2	3	3	3	4	3	4	3		3	2	3	3	3	2	4	2	2	3	2	3	3	3	2	3	3	3	3	3	4	2	4	3	4	3	3	2	3	3	3	3	4
3	16	16		3		3	3	2	4	3	3	2	2	2	4		4	4	3	3	4	3	2	4	4	4	3	4	3	4	3	2	4	4	4	3	3	3	4	2	2	2	3	4	3	2	4	4	2
3	16	16		4		4	4	3	4	2	6			2	4		4	2	2	4	4	2	6	2	3	4	2	1	4	4	2	2	4	5	5	3	5	1	5	4	4	4	3	3	4	2	3	4	4
3	16	16		4		4	4	4	4	3	4	3		3	5		5	3	2	3	4	2	4	2	2	4	3	2	4	4	2	2	4	3	4	3	3	2	2	2	2	4	2	2	4	3	3	5	2
6	7	38		5	4	5	5	6	5	4	5	2	3	2	5	6	5	1	1	5	5	6	5	6	5	5	4	4	2	4	2	3	4	4	4	4	4	2	4	3	3	3	6	4	4	6	2	4	2
6	2	2		5	3	5	5	3	5	2	5	4	1	5	5	5	5	4	1	5	5	3	5	1	6	5	1	5	5	5	1	1	4	5	5	5	5	2	5	5	5	4	5	6	5	1	4	5	3
6	2	2		4	4	4	3	2	5	1		1	2	3	4	1	5	1	1	5	4	2	4	1	1	4	1	1	2	3	1	2	3	5	4	4	5	2	4	4	4	4	2	2	4	1	1	4	2
6	7	38		4	3	4	3	2	5	2	4	1	3	1	4	3	4	2	1	5	4	2	4	2	2		1	1	4	4	1	2	5	4	5	3	4	2	6	6	6	4	2	2	4	2	2	4	2
6	4	38		4	3	5	4	3	4	3	4	3	3	2	4	4	3	2	2	4	3	3	3	3	2	5	2	2	3	3	3	3	5	5	4	5	5	2	5	6	4	3	4	3	4	2	2	3	2
6	25	38		3	3	3	3	2	3		3	2	3	2	6	3	4	2	6	3	3	3	6	6	6	6	6	3	1	3	2	3	4	4	3	3	2	2	4	3	4	3	3	6	3	3	6	6	3
6	37	37	1	5	4	4	4	5	5	5	6	1	4	2	5		5	2	1	5	5	2	5	1	1	5	1	1	4	5	4	1	5	4	5	4	4	2	4	4	4	5	2	3	4	1	2	5	5
6	2	2		3	4	4	3	6	5	4	6	6	3	5	6	6	6	5	6	6	2	5	6	6	3	2	6	3	3	1	6	5	1	6	1	6	1	4				6	2	6
6	2	2		4	5	3	3	3		2		2	4	3		2			2	4		2			2				4	4	2		4	4	4	3	4	2	6	6	6	4	4	2	4	3	3
6	4	38		4	3	4	4	6	4	3	3	2	2	3	4	3	3	2	2	4	4	3	4	2	2	4	2	2	5	5	2	2	3	4	4	4	3	2	2	3	4	4	3	2	4	2	2	3	3
6	3	3		5	2	4	4	3	3	2	4	1	3	2	3	3	4	2	1	3	4	2	5	2	6	6	2	1	3	4	2	2	3	4	3	2	3	2	2	2	2	4	3	6	6	2	2	6	6
6	1	1		4	4	4	4	1	4	1	6	2	5	2	6	1	2	1	2	4	5	3	5	3	2	6	1	1
6	3	3		3	2	3	3	2	4	2	3	4	2	2	6				2	2	2	5	3	2	6	6	2	6	3	3	2	2	3	3	4	4	3	4	6	6	6	6	3	2	4		3	6
6	3	3		3	3	4	4	3	4	3	5	3	4	3	5	3	3	2	3	3	2	3	3	3	3	4	3	4	3	4	3	3	4	2	3	2	3	4	1	3	3	3	4	3	3	3	2	2	4
6	4	38		5	4	5	4	1		4	2	1	5	3		1	5	1	1	5	4	2		2	2	2	1	6	1	3	2	1	4	4	5	4	4	2		3	3	4	2	6	5	6	6	6	6
6	4	38		5	3	4	4	3	2	2	2	3	2	4	3	3	2	5	3	2		5	4	5	5	6	4	3	1	1	1	1	2	3	2	1	3	4	1	3	2	3	5	5	3	4	5	2	3
6	2	2		4	1	4	4	6	3	3	5	4	3	2	6	5	1	3	4	3	2	5	6	3	4	6	6	4	4	4	3	2	2	4	2	3	6	2	2	1	1	3	3	3	3	2	5	3	3
6	4	38		5	3	5	4	5	4	2	3	1	4	2	3	2	5	2	2	5	5	2	2	2	2		2	2	3	3	2	3
6	4	38		4	2	3	3	3	4	4	3	2	1	2	3	4	4	5	3	3	2	5	5	2	2	4	4	3	2	3	3	3	3	4	4	2	2	3	4	3		1	4	2	3	2	2	3	2
6	4	38		5	5	4	4	6	5	2	4	1	3	2	3	2	4	2	2	4	4	3	4	2	2	6	2	2	4	4	2	2	4	4	4	4	4	2	6	6	6	4	3	2	3	3	3	4	2
6	1	1		5	5	5	4	2	5	4	2	2	1	2	5	3	5	3	1	5	5	4	5	4	4	6	2	3	4	3	2	2	2	5	2	4	5	3	1	2	3	3	4	1	2	2	1	4	5
6	4	38		5	4	5	4	1	5	2	3	1	3	2	5	3	5	1	1	5	4	2	6	2	2	6		2	3	4	4	2	4	4	4	3	4	3	6	6	6	4	3	2	4	1	1	6	6
6	2	2		4	4	5	4	2	5	2	4	2	3	2	5	2	3	2	2	4	4	3	4	2	6	4	2	2	4	5	2	2	5		5	4	5	2	4	3	3	5	3	6	3	3	3	4	2
6	1	1		4	4	4	3	2	3	2	3	4	1	6		3	2	6		4	4	3					2	3
6	15	11		4	3	3	3	2	3	3	3	2	2	3	3	3	2	2	2	4	3	3	4	2	4	3		2	3	3	2	2	3	4	4	3	3	2	4	3	3	3	3	3	3	3	2	3	3
6	1	1		4	4	3	3	2	3	3	3	2	3	2	6	2	3	2	2	3	4	3	6	4	3	6	3	2	4	4	2	2	2	3	4	3	3	1	2	2	3	3	4	3	4	2	2	3	3
6	2	2		4	1	5	5	4	4	2	3	3	2	3	4	5	3	2	3	2	3	5	4	1	4	4	2	5	5	5	2	2	4	5	4	4	5	1	5	4	5	3	4	4	4	3	3	3	4
6	4	38		3		3	3				3	3	3	6	2		1			3	1		1	4		1	2		1	1	1	1	1						1	1	1	1	1	5	1	3	3	3	3
6	2	2		4	3	4	3	3	5	3	4	2	4	2	4	3	2	3	2	2	5	4	4	2	2	4	2	2	2	5	1	1	4	5	5	5	5	1	5	2	4	4	2	2	3	2	2	4	2
6	1	1		4	3	3	3	2	2	3	3	2	3	3	4	4	4	4	2	4	3	4	4	4	3	3	3	3	2	3	3	3	2	2	3	3	3	3	4	2	2	3	3	6	3	2	3	3	4
6	37	37	3	3	3	3	3		4	3	4	1	3	6	4	3	4	5	6	4	4	5	4	6	6	6	6	6	2	3	3	6	6	6	6	6	6	6	6	6	6	6	3	6	6	6	6	6	6
6	37	37	3	5	4	5	4	1	5	3	4	6	3	6	4	2	5	6	2	6	4	2	6	6	6	4	6	6	4	5	2	1	3	6	4	6	4	2	6	6	6	4	2	6	4	1	2	6	6
6	38	38		5	6	6	4	6	5	2	6	1	5	1	5	6	6	6	1	5	6	3	6	6	6	6	6	2	1	6	6	6	5	6	6	6	5	1	6	6	6	4	6	6	5	1	6	5	1
6	25	38		4	4	4	3		4	2	3	2	3	3	4	3	4	2	2	4			4					2	5	4	2	2	4	4	4	3	2	3	2	2	2	4	3		3		2	4	2
6	2	2		4	3	4	4	2	4	2	3	6	4	2	4	3	2	6	2	4	3	2	4	2	3	4	2	2	3	3	2	2	3	3	4	3	4	2	3	2	2	3	2	3	4	2	2	3	2
6	4	38		4	4	5	3	2	5	2	4	2	4	2	4	2	4	1	1	4	4	3	4	2	3	3	1	2	2	3	3	3	2	4	4	4	4	1	4	4	4	4	4	3	3	3	3	3	2
6	2	2		4	2	3	3	2	3	2	4	2	3	3	4	4	4	4	2	4	4		4	3	2	4	2	3	4	4	2	2	3	3	3	2	3	4	3	3	4	3	3	2	3	2	3	4	3
6	38	38		5	5	5	5	2	5	2	4	1	1	2	3	3	4	1	2	4		2		2	2		2	4	4	3	2	4	4	5	3	3	4	1	4	2	4	4	2	6	4	3	2	4	3
6	2	2		5	3	4	3	2	2	2	6	2	4	6	6	3	3	6	2	4	4	3	1	2		2	2	6	1	2	6	6
6	2	2		4	3	3	3	2	4	2	4	3	3	2	4	5	5	2	2	5	4	2	5	3	3	4		2	4	4	2	2	5	4	5	3	4	2	6	6	6	4	2	3	4	2	3	4	2
6	1	1		4	4	5	4		5	1	3		3	1	3	2	4	1	2	4		3	5	1	2	4	1	2	5	4	1	2	3	4	4	4	4	1	4	6	6	3	3	2	2	1	1	4	2
6	8	38		3	3	3	3	3	3	4	3	2	2	3	4	2	2	2	2	2	3	2	2	4	4	2	4	2	2	1	4	4	3	4	2	3	3	3	4	4	4	3	3	2	4	2	2	4	2
6	1	1		5	5	5	4	1	5		5	6	2	2	3	3	2	6	3	4			4	3	3	4	2	2	6	5	1	2	5	5	5	4	4	2	2	2	4	4	2	2	4	2	2	4	2
6	2	2		4	3	4	3	3	3	5	3	4	2	4	2	3	3	2	3	4	2	3	4	3	5	4	2	3	4	3	4	2	3	4	2	4	3	2	3	2	2	2	3	3	3	6	3	3	4
6	1	1		4	4	5	4	4	4	6	4	2	4	2	4	2	3	2	2	4	4	2	6	2	2	4	2	2	4	4	3	2
6	1	1		3	3	4	3	2	4	3	2	4	2	4	2	3	3	4	3	3	3	3	4	3	2	3	3	5	3	3	4	4	4	2	3	2	2	4	2	1	1	3	3	2	3	3	4	2	4
6	2	2		5	1	4	5	4	5	2	5	1	3	1	5	5	5	2	1	5	5	1	5	1	1	5	1	1	4	5	1	1	4	4	4	4	4	1	6	6	6	5	1	1	5	1	6	4	1
6	4	38		4	2	4	4	2	4	4	4	2	2	3	4	4	2	2	3	4	3	2	3	2	3	4	2	3	2	3	3	3	3	4	3	3	3	2	2	2	2	3	2	2	4	2	2	3	3
6	1	1		5	5	4	4	2	4	3	3	2	2	2	2	3	4	2	2	5	4	3	4	3	3	3	2	2	4	4	4	2	2	4	4	3	4	1	5	6	5	4	3	3	4	6	3	4	2
6	1	1		4	4	4	4		5	3	3	2	2	3	4	3	4	2	2	4	4	3	4	2	2	4	2	3	4	4	2	2	3	5	5	4	3	3	4	3	4	4	2	2	3	2	2	4
6	1	1		4	5	5	4	3	4	2	4	2	4	2	4	2	5	2	1	5	3	2	2	3	3	3	2	2	4	5	3	1	4	5	4	3	5	5	4	4	4	5	1	3	5	2	2	5	2
6	1	1		4	5	5	3		5	2	5	1	3	3		3	5	2	1	4		1	5	1	1		1	6	4	5	1	2	4	5	5	3	5	6	5	6	6	4	1	6	5	1	2	6	6
6	1	1		4	3	3	3	2	4	3	3	2	3	2	3	2	3	3	2	3	4	2	3	3	3	4	2	2	3	3	3	2	3	3	3	2	2	2	3	2	3	3	3	3	4	2	3	3	3
6	2	2		3	5	5	3	2	3	2	3	2	3	3	2	2	3	2	3	4	3	3	2	2	2	4	2	4	2	2	2	3	3	4	4	3	2	2	2	2	2	2		2	5			2	4
6	1	1		4	4	5	4	2	4	2	3	2	3	3	3	3	3	3	2	3	3	3	3	3	3	3	3	3	4	4	3	2	3	3	3	3	3	2	3	3	3
6	1	1		3	4	3	3	2	4	3	3	4	3	3	2	3	2	2	3	3	2	4	2	5	5	3	4	5	2	2	5	4	4	4	4	4	2	3	3	2	3	2	4	5	2	3	4	2	4
6	2	2		5	3	5	5	2	4	3	3	3	4	2	3	3	3	2	2	3	3	3	3	2	3	3	2	3	4	3	2	2	4	5	4	3	4	2	6	6	6	3	2	3	4	2	3	4	3
6	2	2		4	4	4	3	2	3	3		2	3	2		3	4	6	2	6	4	3	4	2	2	6	1	3	3	4	2	3	4	2	3	2	3	2	3	3	2	4	2	2	5	2	2	3	4
6	1	1		3	3	3	3	6	3	3	3	3	3	3	3	3	2	4	3	3	3	4	3	4	4	3	4	3	1	2	3	1	3	3	2	1	2	3	1	2	2	3	3	3	3	3	3	3	3
6	2	2		4	3	4	3	2	4	2		1	4	2		3	4		2	4	4	2	4	2	2		2	1	2	3	2	2		4	4		5	2	6	6	6	5	2	2	4	1	2	6	2
6	2	2		5	5	4	3	6	5	2	5	6	2	6	6	3	6	2	2	3	4	5	4	5	5	6	5	6	3	4	1	2	4	4	3	1	2	6	6	6	6	4	3	5	4	5	5	4	6
6	1	1		4	3	5	4	2	4	3	4	4	4	3	4	3	3	3	2	4	3	4	3	3	2	3	3	3	4	4	4	2	4	4	4	5	5	1	4	5	5	3	3	2	4	2	2	3	3
6	2	2		4	4	4	4	6	6	6	6	2	3	5	6	2	3	6	2	3	3	3	6	3	6	3	2	6	2	6	4	6	3	3	1	4	2	4	6	6	6	3	2	4	4	2	6	2	6
6	2	2		4	4	5	3	2	5	4	4	1	4	3	4	3	3	2	2	4	4	4	4	4	4	4	3	2	3	3	3	2	5	5	4	4	4	2	4	2	4	4	2	3	4	2	2	4	2
6	37	37	3	4	4	4	4	2	4	2	4	2	3	2		2	4	2	2	2	4	2	6	2	6	6	2	2	4	4	2	2	2	5	2		5	1	5	6	6	4	4	6	4	1	1	4	6
6	25	38		3	4	5	3	2	2	3	4	2	2	2	5	2	5	2	2	4	3	3	2	3	2	4	2	2	2	4	3	2	4	4	4	4	4	2	2	2	2	4	3	2	4	2	2	4	2
6	2	2		5	3	5	4	4	4	4	5	6	1	6	1	5	1	6	6	6	6	6	6	6	6	6	1	1	4	4	2	2	3	4	4	3	4	2	6	6	6	4	3	6	4	6	6	6	6
7	14	14		4	4	4	4	2	5	2	5	1	3	2	5	3	4	2	2	4	5	3	5	2	2	4	2	2	4	5	2	2	4	4	4	3	5	1	4	3	4	5	4	2	4	2	3	5	1
7	14	14		4	3	4	3	2	4			2	4	2				4	2	4	4	2	4	2		4	2	2		4	2	2	4	4	4		4	4		4		4			3		3	4	2
7	37	37	13	3	4	5	3		5	3		4	3	2	5	2	5	3	2	3	5	3	5			5		3	2	4	2	6	3	4	4	3	3	3	4	4	4	4	2	6	4	3	3	4	2
7	14	14		5	4	5	5	1	5	1	4	1	4	1	4	2	4	3	2	4	5	2	4	1	1	4	1	2	5	5	1	1	4	4	4	4	4	1	4	3	3	3	3	1	3	1	2	4
7	1	1		5	3	5	5	2	5	3	4	1	4	2	5	3	3	1	2	5	6	3	5	2	2	5	2	1	6	6	6	6	5	5	4	4	5	2	5	3	5	5	2	2	5	2	2	4	2
7	37	37	13	4	3	3	3	2	4	2	3	1	2	5	6	5	6	2	1	5	5	3	5	6	6	5	6	1	2	3	2	2	6	5	3	3	5	1	2	4	5	4	3	6	4	1	4	5	1
7	37	37	3	5	3	4	5		6	2		2	4	2			6	2	1	4		2		2	2		2	1	5	4	2	6
7	5	5		4	4	5	5	3	3	2	4	1	3	1	4	2	3	2	1	5	4	6	6	1	6	6	6	6	4	4	2	1	4	4	5	3	4	1	6	6	6	4	4	6	4	1	2	5	1
7	14	14		5	3	4	3	2	5	2	5	5	4	3	4	3	2	2	2	4		3	5	3	2	5	2	2	4	4	2	2	4	4	4	5	5	2	4	4	4	5	2	3	4	2	3	4	2
7	14	14		5	3	5	5	2	5	2	4	2	5	2	4	2	4	2	2	4	4	2	3	1	1	4	2	2	2	3	3	4	2	4	4	4	4		5	3	2	3		2	4	1	2	3	2
7	14	14		5	4	4	4		5	4	4	2	4	3	4	2	2	2	2	4	3	2	4	3	2	4	2	6	1	2	1	2	3		2		2	1	2	2	2	4		2		2	2	4	3
7	1	1		5	4	5	5	3	5	1	5	1	2	1	5	2	4	1	1	5	5	4	4	1	6	5	1	1	5	5	1	1	5	5	5	4	5	1
7	25	38		4	4	3	4	2	4	3	3	1	2	3	4	2	4	2	2	4	4	2	4	2	2	4	2	2	4	4	2	2	4	5	5	4	5	2	5	4	4	3	3	2	3	2	3	4	2
7	14	14		4	3	3	3	2	5	2	5	2	4	2	5	3	4	2	2	5	5	2	4	2	2	5	2	2	5	5	3	2	4	4	5	3	4	1	5	4	5	5	2	4	4	3	4	5	2
7	37	37	13	3	2	4	3	6	4	5	3	2	2	2	4	3	3	4	2	3	3	3	5	3	2	4	2	1	3	3	3	2	4	4	4	5	4	3	4	3	4	3	2	6	6	4	6		4
7	37	37		2	1	4	3	3	5	2	4	2	3	2	3	5	5			5	3	3	5			6	6	2	5	5	3	1	5	5	5	5	4	2	5	4	5	4	3	2	3			4	2
7	14	14		4	4	5	4	2	4	1	6	1	6	2	6	3	4	2	2	4	4	2	4	6	2	4	6	2	4	4	2	2	4	4	5	4	4	2	3	3	4	4	2	6	4	2	2	4	2
7	5	5		4	2	4	3	2	3	4	4	2	4	4	3	2	4	2	2	4	3	4	2	2	3	2	3	3	2	2	2	2	1	1	2	3	3	4	1	2	1	2	3	3	3	3	3	1	4
7	14	14		4	3	5	5	2	5	2	4	2	3	3	4	3	4	2	1	4	4	3	4	2	3	4	1	1	2	4	2	2	4	4	4	4	5	2	4	3		4	2	3	2	3	2	5	2
7	12	12		5	3	3	4	2	5	2	3	2	3	3	4	3	3	3	2	5	4	2	5	3	3	5	2	1	1	1	6	5	4	4	4	5	5	2	6	6	6	5	2	3	3	4	4	5	1
7	14	14		3	3	3	3	2	4	4	3	2	2	2	3	4	3	4	3	4	2	3	3	2	2	3	2	2	2	3	4	3	3	4	3	3	4	3	4	4	4	3	4	3		3	3	4	2
7	14	14		4	2	3	3	4	5	6		4	3	3	4	3	5	6	2	3	3	4	4	3	2		6	6	6	6	1	6	6	5	4	3	3	2	6	6	6	6	6	6	2	3	6	6	6
7	14	14		4	5	5	4	3	4	3	4	2	4	3	3	2	4	2	1	5	3	2	4	2	2	4	2	2	2	3	3	4	4	4	3	4	3	1	1	2	4	4	4	2	4	2	3	4	2
7	14	14		4	3	4	4	3	5	2	4	2	3	2	5	4	4	6	2	5	5	3	5	2	2	4	2	2	5	5	1	1	5	5	5	5	5	1	6	6	6
7	14	14		5	2	5	4	3	5	4	4	2	1	2	5	4	4	2	2	5	5	3	5	2	2	4	2	2	3	4	2	2	4	5	4	3	5	2	4	2	4	4	4	2	4	2	2	4	2
7	14	14		5	3	5	5	2	5	2	5	1	3	2	5	2	5	2	1	5	5	3	1	2	3	4	2	1	1	2	2	5	5	5	5	5	5	2	2	2	2	5	1	2	5	2	3	5	1
7	4	38		4	4	4	5	2	5	3	4	2	3	3	4	3	5	2	1	5	4	3	4	2	2	4	2	2	3	4	2	2	3	5	5	4	5	6	5	4	5	4	3	3	3	2	5	4	2
7	14	14		5	5	5	5	2	5	4	4	1	3	2	5	2	4	3	2	4	4	2	5	3	3	4	2	2	3	4	2	2	4	5	5	4	5	1	5	4	3	5	3	3	4	3	3	5	2
7	14	14		5	5	4	4		4	3	4	3	3	2	4	2	4	2	2	3	4	2	5	3	2	4	2	2	5	5	2	2	3	4		3	4	1	6	6	3	4	3	2		2	3	4	2
7	14	14		5	3	3	4	2	4	4	2	3	1	3	1	3	3	4	4	3	4	4	3	2	3	4	3	2	2	2	3	4	2	4	4	3	2	3	3	3	2	3	2	3	3	2	3	3	3
7	25	38		5	5	5	5	5	5	2	4	1	4	2	4	1	5	2	1	5	5	2	5	1	1	4	1	1	5	5	2	1	4	5	4	5	4	1	4	4	4	4	2	2	4	6	2	4	2
7	4	38		4	3	4	4	2	4	3	4	2	2	3	6	4	4	2	1	4	4	3	5	2	2	5	2	1	3	5	2	1	4	5	3	3	4	1	6	6	6	5	2	2	3	2	3	5	1
7	14	14		3	4	3	3	1	4	3	3	5	2	3	3	2	5	2	2	5	3	3	3	2	2	3	2	3	3	3	2	2	2	2	3	3	3	4	5	4	5	3	3	3	3	2	3	3	3
7	14	14		3	4	4	3	2	4	6	3	2	3	2	3	3	3	2	2	4	3	2	4	3	3	4	2	2	3	4	4	2	5	4	5	4	4	2	4	4	5	4	3	2	4	3	3	4	2
7	37	37	3	5	4	5	4		5	1	4	5	4	1	5	1	5	1	1	5	5	1		1		5	1	1	5	5	1	1	5	5	5	5	5	1	5	5	5	5	1		4	1	1	5	1
7	14	14		4	2	4	4	2	4	2	4	2	3	2	4	3	4	6	2	4	4	3	4	2	2	4	3	2	4	4	2	2	5	5	5	4		6	5	5	5	5	2	2	4	3	3	5	2
7	25	38		5	3	5	4		4	2	4	2	2	3	4	3	3	4	2	4	3	4	3	4	3	4	2		4	4	2	2	2	4	4	4	4	1	3	3	3	6	4	4	3	4	4	6	4
7	4	38		3	3	3	3	2	5	3	3	2	3	2	4	3	4	2	1	4	2	3	6	2		5	2	2	3	3	2	2	3	3	4	2	4	3	3	2	2	3	3	2	4	2	3	4	2
7	4	38		4	4	5	4	2	5	5	4	5	4	1	4	2	5	2	1	5	5	2	5	1	2	5	1	1	4	5	2	1	5	5	4	4	5	2	5	4	5	4	2		4
7	4	38		5	5	5	5	2	5	1	4	2	3	2	5	2	4	1	2	5	5	2	5	2	2	4	1	2	4	5	2	1	4	5	5	4	5	1	5	4	5	5	4	2	4	1	2	4	2
7	14	14		5	5	5	5	2	5	2	5	5	5	2	5	2	2	2	2	2	4	2	4	2	2	4	2	2
7	1	1		4	3	4	3	4	5	5	4	1	2	3	3	3	5	3	2	5	5	5	5	2	6	5	2	2	3	4	4	6	3	4	3	2	5	2	2	2	4	5	3	2	3	2	2	4	2
7	4	38		4	3	4	4		5			2	2	2	4	2	4		2	5	6	2	4	2	6	4	1	6	3	4	2	2	2	4	4	3	4	2	5	4	6	4	6	6	6	6	6	4	2
7	14	14		5	4	4	4	4	4	2	4	4	4	2	4	2	4	2	2	4	4	2	4	2	2	4	2	2	4	4	2	2	4	5	5	2	5	1	4	2	4	5	2	2	4	2	2	4	2
7	14	14		5	4	5	4	4	4	2	3	1	3	1	4	2	5	2	1	5	5	2	5	2	2	4	1	1	5	5	1	1	6	5	5	5	5	1	6	6	6	4	3	3	4	2	2	5	2
7	3	3		5	3	5	4	3	5	2	4	1	2	2	5	3	4	2	1	4	4	2	4	1	2	4	2	2	5	5	1	1	4	4	4	4	5	2	4	4	4	4	2	2	4	2	2	4	2
7	14	14		4	4	5	4		4	2				2		2			2			2		2	2		2	2	1	4	1	1	4	5	5	1	2	3	6	6	6	4	2	2	4	2	2	4	2
7	25	38		5	5	5	5	5	5	1	6	5	4	1	5	1	5	1	1	5	4	2	4	1	3	4	2	2	4	4	2	2	4	3	4	3	4	2	3	3	4	4	2	3	4	2	2	5	1
7	37	37	3	5	4	5	5	1	5	1	5	5	5	1	5	3	5	1	1	5	5	1		1		5	1	1	5	5	1	1	5	5	5	4	5	1	5			5	6	6	5			5	1
7	14	14		5	5	5	5	2	5	2	4		5	2	5	2	5	2	2	4	5	2	5	2	2	5	2	2	5	5	2	2
7	14	14		3	4	4	4	2	5	2	4	1	3	2	4	3	4	1	2	3	4	2	4	3	2	4	2	1	4	4	2	1	6	5	4	5	5	1	4	4	4	5	3	2	3	4	2	5	1
7	14	14		4	2	5	4		4	4	3	1	2	3	3	2	5	3	2	3	3	2	4	1	2	3	1	3	2	4	2	3	4	4	4	3	3	2	1	1	5	4	3	4	3	2	3	4	2
7	4	38		3	4	3	3	4	4	2	3	6	3	2	6	3	4	2	2	4	3	3	3	3	3	3	3	3	3	3	3	2	4	3	4	3	3	4	3	4	4	4	3	3	3	3	3	3	3
7	14	14		5	4	5	3	2	5	2	3	5	5	1	5	2	1	1	1	4	5	2	4	2	2	5	1	1	4	5	1	1	4	4	4	4	5	4	2	2	3	5	3	2	4	3	2	5	2
7	14	14		5	5	5	5	2	4	2	4	1	3	1	4	2	5	2	2	5	4	2	5	3	2	4	2	2	3	4	2	2	3	4	5	5	4	2	3	2	3	4	4	3	4	3	3	4	2
7	14	14		5	3	5	4	1	3	2	6	1	3	2	3	1	3	1	1	3	3	2	6	2	3	6	6	6	6	4	2	6	3	4	3	3	4	2	2	2	2	4	3	4	3	2	2	3	6
7	4	38		5	4	5	4	2	5	3	4	2	4	2	4	2	5	2	1	5	5	2	4	2	2	5	2	2	5	5	2	1	5	5	5	3	5	2	5	4	5	5	4	2	4	2	2	5	1
7	14	14		5	5	4	5	2	5	2		2		2	5	2	4		2	4	5	2	5			5	2	2	5	5	1	1	4	4	4	3	3	1	5	5	5	5	2	6	4	2	2	5	2
7	14	14		3	2	4	4	3	4	2	3	2	2	2	6	2	4	2	2	4	3	2	4	2	2	3	2	2	4	4	2	2	4	4	4	4	4	2	3	2	3	3	3	3	3	2	3	3	2
7	14	14		4	3	3	2	4	4	2	4	1	1	1	3	3	4	2	2	4	3	3	4	2	2	3	1	2	2	3	4	3	3	3	4	3	1	3	4	2	3	4	4	6	4	6	6	4	2
7	5	5		4	4	4	4		4	3	3	1	4	2	4	2	4		2	4	4	2	4	2	2	5	2	2	4	4	2	2	3	4	4	3	5	2	4	4	4	4	4	6	4	2	2	4	2
7	38	38		5	1	4	4	3	4	3		1	3	1	4	5	4	1	2	5	3	3	4	2	3	5	2	1	3	5	1	2	4	4	4	3	4	2	3	5	4	4	4	3	4	2	3	4	2
7	14	14		5	5	5	5	6	5	2	5	1	4	2	4	3	6	2	2	4	4	3	5	6	6	5	6	2	4	5	1	2	4	4	4	3	5	2	4	6	4	5	2	6	4	6	3	5	1
7	4	38		4	3	4	3	1	5	1	6	2	1	2	6	3	3	6	1	3	3	3	6	2	2	3	2	2	4	5	2	6	2	3	2	4	2	2	2	2	2	4	4	4	3	6	4	4	2
7	14	14		4	3	3	4	3	4	3	6	2	2	2	5	3	3	4	2	3	3	3	4	4	3	3	3	2	4	4	2	2	4	4	5	4	5	2	4	3	3	3	3	3	3	4	3	4	2
7	14	14		3	3	3	3	6	4		3	6	3	3	4	2	2	3	3	3	3	3	4	3	3	4	2	2	2	4	2	2	4	4	4	5	5	3	4	4	6	4	2	3	4	4	3	4	2
7	14	14		3	3	3	3	6	4	6	6	3	3	2	4	2	4	3	2	4	4	3	4	2	2	4	2	2	3	2	2	2	5	4	4	3	4	3	6	6	6	4	2	2	4	2	2	4	2
7	14	14		3	5	5	3	6	5	3	4	6	3	3	4	3	2	3	3	4	5	3	5	3	3	4	2	2	4	4	2	2	4	5	5	4	5	1	5	5	5	5	4	3	4	3	2	4	2
7	14	14		4	3	4	4		5	3		4	4	3	4	2	4	3	2	4	4	2	2	2	2	4	1	2	4	4	2	2	2	5	4	4	4	2	3	1	3	4	3	3	4	2	3	4	2
7	14	14		5	4	5	5	5	5	3	3	2	2	5	2	2	4	2	2	5	3	2	3	2	2	3	1	4	2	4	2	2	5	3	3	5	5	1	4	4	3	5	5	3	2	4	3	3	4
7	14	14		5	4	5	4	2	5	2	3	1	3	2	5	2	4	6	3	4	4	2	4	1	1	6	1	2	5	5	1	1	5	5	5	4	5	1	4	2	2	4	5	2	3	4	4	4	2
7	1	1		5	4	5	4	6	5	6	5	1	4	2	4	3	5	2	1	6	5	2	6	2	2	5	2	1	4	5	6	1	5	5	6	6	5	1	6	6	6	6	6	2	3	2	2	6	6
7	37	37	13	4	1	5	4	2	5	3	4	1	4	2	4	3	4	2	1	2	4	2	4	6	6	6	6	6	3	4	3	1	3	4	4	3	5	2	5	5	5	4	4	6	4	2	2	5	4
7	1	1		3	5	5	4	4	5	5	3	2	3	3	4	2	4	2	2	4	4	3	4	4	3		2	4	4	4	2	2	4	4	4	4	5	3	4	4	4	4	3	2	3	2	3	4	4
7	8	38		4	4	4	3	1	4	3	4	1	2	3	3	2	4	1	1	5	4	3	5	2	2	5	3	2	3	4	1	2	2	5	5	4	5	1	2	2	2	5	3	2	3	2	2	4	2
7	37	37		4	2	4	4	3	5	2	2	1	4	2		1			2	2	2	3	1						1	1	2											5	3
7	4	38		3	2	3	3		4	2	4	3	2	2	5		1	2	2	4		3		3	2		5	2	3	5	2	2	5	4	5	2	3	4	6	6	6	4	3	3	5	2	3	5	2
7	1	1		5	4	5	4	3	5	2	4	1	2	2	5	2	4	1	1	5	5	2	5	2	2	5	1	1	4	4	3	2	3	5	4	4	4	2	5	3	3	5	1	3	4	2	2	5	1
7	14	14		3	3	3	2	4	4	3	2	3	3	3	4	3	3	2	4	3	1	4	5	4	2	2	3	4	2	2	3	4	3	3	3	3	2	3	6	6	6	4	6	6	6	3	6	6	2
7	37	37	13	3	3	4	3	6	4	4	3	4	3	4		4	4			6	4	3	4	6	6	6	6	6	5	4	3	2	4	5	4	4	5	3	5	5	3	5	3	6	6	3	2	5	2
7	5	5		4	5	5	4	2	4	3	4	1	6	3	5	2	5	2	2	5	5	2	6	2	3	3	6	2	5	5	6	6	4	5	5	4	5	2	1	1	1	4	4	6	3	4	6	4	2
7	14	14		5	5	5	5	2	5	2	2	5	4	2	5	2	5	2	2	5	5	2	5	2	2	4	2	2	5	5	2	2	5	5	5	4	5	4	5	5		5	2	2	5	2	2	5	2
7	14	14		5	4	5	4	6	4	3	4	1	4	2	4	1	4	3	2	5	5	2	6	2	2	4	2	2	5	5	1	1	4	4	4	6	4	2	6	6	6	4	2	3	4	3	2	4	2
7	14	14		5	5	5	4	1	5	3	3	1	3	2	5	1	5	3	2	3	5	2	4	4	3	4	1	1	4	3	2	2	5	5	5	5	5	1	6	6	6	5	2	3	5	1	1	5	1
7	1	1		4	4	3	3	1	4	1	4	1	4	1	4	2	4	1	1	4	3	2	4	1	1	4	2	2	5	5	2	2	5	5	5	4	5	2	6	6	4	4	2	3	2	3	2	4	2
7	14	14		4	5	4	4	4	4	3	4	4	3	3	4	2	4	2	2	4	4	2	4	2	2	4	1	2	4	4	2	2	5	5	5	5	5	1	6	6	6	4	6	6	6	6	6	6
7	1	1		4	3	3	3	2	4	3	4	4	2	2	2	3	5	2	2	2	4	2	4	2	2	4	2	2	4	4	2	2	5	3	4	4	5	2	4	4	4	4	2	3	4	2	2	4	2
7	14	14		5	4	5	4	2	5	3	3	2	2	2	4	3	4	1	2	4	4	2	6	2	2	6	1	6	3	4	2	2
7	1	1		5	5	5	5	6	5	3	4	1	3	2	4	2	5	2	1	3	5	2	5	1	3	6	2	2	4	4	1	2	1	3	5	4	5	1	6	6	6	5	2	2	4	3	2	4	2
7	14	14		3	5	3	4	2	4	6	6	6	5	2	6	2	5	1	1	6	6	3	6	3	3	6		6	2	6	2	6	3	3	3	3	4	2	5	5	5	2	3	3	3	2	2	6	6
7	14	14		3	2	3	3	3	4	3	3	3	3			5	4		2	3	3	5		2					3		3								5	5	1	3	3			4	3
7	14	14		5	3	5	6	6	5	3	4	5	4	2	4	3	5	3	2	3	5	3	5	3	3	5	3	4	4	4	2	2	5	5	5	5	5	2	2	2	6	4	2	3	4	1	3	5	2
7	3	3		4	4	5	3	2	4	4	4	3	2	2	4	3	3	2	2	5	4	3	4	3	3	4	2	1	4	5	1	2	3	4	4	3	4	2	3	4	3	4	2	3	3	2	3	4	1
7	14	14		4	3	3	3	5	5	3	4	1	3	1	5	3	5	2	1	5	5	2	5	2	2	5	1	1	4	5	1	1	4	4	4	3	5	1	4	4	5	4	2	2	4	1	2	5	1
7	14	14		3	2	5	4		5	3	4	2	2	3	4	4	4	2	2	4	4	2	4	2	2	4	2	2	4	4	2	2	4	4	4	4		2	5	5	4	4	3	2	3	2	2	4	2
7	14	14		4	3	3	4	3	4	3	4	5	3	3	3	3	4	3	2	4	4	4	4	1	2	6			4	3		3	5	4	4	2	3	4	5	5	5	4			6	6	6
7	14	14		4	2	3	3	4	5	3	4		3	3	5	5	5	2	2	5	5	2	5	2	2	5	2	2	2	5	3	2	4	5	5	5	5	5	5	5	5	5	3	2	3	3	3	5	2
7	14	14		4	4	4	3	2	5	3	4	5	3	2	5	3	5	3	1	5	5	3	5	3	3	5	2	1	4	4	2	2	4	4	3	3	5	2	3	2	4	4	3	3	3	3		5	1
7	14	14		4	3	5	4	2	4	2	3	1	2	3	4	3	5		2	4	4	2		3	3	3	1	1		4	2	2		5	3	3	3	1	3	3	5	3	3	2	5	2	3	2	2
7	14	14		4	4	4	3	3	4	3	3	1	2	2	4	2	4	4	2	4	4	3	4	2	2	4
7	14	14		5	5	5	5	2	5	3	5	1	3	2	6	2	5	2	1	5	5	2	6	1	3	6	1	2	3	4	2	2	3	4	5	5	5	1	4	4	4	4	3	3	3	2	3	4	2
7				3	2	3	3	4	5	3	3	3	5	5	6	4	3	4	2	3	4	3	3	3	3	3	3	3	2	4	2	4	2	4	4	4	4	3	3	3	3	4	3	3	3		3	3	3
7	14	14		4	1	4	3	3	4	2	4	2	1	2	4	5	3	1	2	3	4	3	4	2	2	4	2	2	4	4	2	2	3	4	4	4	4	1	5	2	5	4	6	6	6	6	6	4	2
7	14	14		5	3	4	5	1	5	2	5	5	5	1	6	1	5	1	1	6	6	2	6		3	5	2	2
7	14	14		5	3	4	3		5	6	3	1	2	4													1	1
7	4	38		5	3	4	3	6	5	6	3	1	2	2	5	2	4	6	2	4	4	2	6	2	3	5	1	1	4	5	2	2	5	5	5	3	5	3	5	6	6	4	2	3	3	2	2	5	2
7	14	14		4	4	4	4	3	5	3	3	2	3	4	3	2	4	2	2	4	4	3	3	4	4	4	3	3	2	2	3	3	3	3	3	3	3	3	2	2	2	4	3	3	2	2	3	3	3
7	4	38		5	3	4	4	2	4	1	4	1	2	1	3	2	3	1	3	4	5	2	5	3	3	4	3	2	4	5	2	1	4	5	5	4	4	1	4	3	5	4	3	3	4	2	3	4	2
7	37	37	3	5	4	5	5		5	2			3	2			4		2										4	4	2	2	4	4	4		4	1				4	2		4	2	2	5
7	37	37	3	4	4	4	4	4	4	2	4	2	3	2	4	2	4	2	2	4	3	3	4	2	2	4	6	6	2	3	3	2	3	6	2	2	4	2	6	6	6
7	14	14		5	5	5	5	5	5	1	5	1	5	1	5	1	5	1	1	5	5	3	5	3	3	5	3	1	3	4	3	1
7	14	14		4	1	5	4	1	5	4	3	1	3	2	4	4	5		1	5	5	1	5	1	1	5	1	1	1	1	1	1	1	4	4	4	4	2	5	5	5	4	2	1	4	1	1	5	1
7	14	14		3	4	5	4		6	2	3	1	1	3	6	2	5	6	6	5	4	2	4	6	3	6		2
7	37	37	12	5	3	4	5	6	5	2	5	4	4	1	5	3	1	3	1	5	4	2	4	2	1	5	2	2	5	3	5	1	2	3	2	1	4	2	5	5	5
7	4	38		4	3	5	4	3	5	3		6	2	6	4	4	4	6	6	4	6	3	6	3	6	6	2	3	3	4	2	2	5	5	5	4	5	1	6	6	6	4	6	6	6	6	6	6
7	1	1		5	5	5	5	2	5	2	5	1	4	2	3	3	4	2	2	4	5	3	5	3	3	5	3	1	6	6	6	6	5	5	5	4	5	1	4	3	4	5	1	2	5	2	2	5	2
7	14	14		4	4	5	3	3	5	3	4	2	3	2	4	3	4	2	2	5	5	3	4	2	2	4	2	2	4	4	3	2	4	5	4	4	4	2	4	4	5	4	3	2	3	3	3	4	2
7	14	14		3	3	4	4	3	4	2	3	2	3	3	4	3	4	2	2	4	5	2	5	3	2	5	2	2	4	4	2	2	4	4	4	4	4	2	4	3	3	4	3	3	4	2	3	5	2
7	4	38		4	4	4	4	3	5	3	4	2	4	1	5	2	4	2	1	5	5	2	4	2	2	4	2	1	4	5	1	1	5	5	5	5	5	1	5	4	5	5	4	2	5	2	2	5	1
7	37	37	3	4	4	4	4	4	4	2	4	2	4	1	6	2	5	1	1	4	6	2	5	6	6	6	2	6	5	6	1	1	6	6	5	6	5	1	6	6	6	6	6	6	4	2	2	6	6
7	37	37		5	4	4		3	4			4				4	4			4	4								4	4			4	4	4		4					4	4		4			4
7	4	38		4	4	4	3	4	5	2	5	1	5	4	6	2	1	4	2	5	6	3	6	3	3	5	2	2	4	4	2	2	5	5	5	4	5	4	4	3	4	5	3	3	2	3	3	5	1
7	14	14		4	2	3	3	4	4	2	3	3	3	2	3	5	4	1	2	3	3	4	2	3	3	4	2	2	4	3	2	2	4	4	4	5	5	2	5	5	5	3	2	3	3	2	3	3	2
7	14	14		5	4	4	4	3	4	2	3	5	2										4	3	3	4	2	2	5	5	2	2	5	5	5	5	5	5	5	5	5	4	3	3	3	2	2	4	2
7	4	38		5	5	5	5	1	5	1		1	3	1	5	1	1	1	1	5	5	1	5	2	2	5	1	1	4	5	1	1	4	4	4	2	5	5	5	4	4	5	1	3	5	1	1	1	1
7	14	14		5	4	5	5	5	5	5	5	5	5	5	5	4	5	4	5	5	5	5	5	5	5	5		2	3	2	3	1	4		4	4	4	4	4	4	4	3		6	5	6	6	6	6
7	4	38		3	3	5	4	6	5	4	3	6	4	3	5	4	3	5	4	4	3	4	4	3	3	3	2	3	5	5	3	3	3	4	6	4	4	2	3	2	2	3	3	5	2	3	3	2	3
7	14	14		4	4	4	3	2	5	2	4	2	4	1	5	2	5	2	2	4	4	2	4	1	1	6	1	1	4	5	1	1	6	5	5	3	5	6	6	6	6	5	6	6	4	6	6	5	1
7	5	5		3	3	4	3	2	4	3	4	1	1	3		3	5	6	2	4	4	4	4	1	3	4	1	3	3	4	2	2	3	4	4	4	5	1	6	4	4	4	4	6	3	6	3	4	2
7	37	37	13	5	3	5	4
7	3	3		4	4	5	5	6	5	1	4	1	4	1	5	3	4	1	1	4	5	1	5	1	6	4	6	1	4	5	1	1	4	5	5	4	5	1	4	3	3	3	3	3	4	6	6	5	1
7	14	14		4	4	5	4	1	5	2	4	1	4	1	4	1	4	1	1	4	4	2	5	3	3	5	3	2	4	4	3	2	4	4	4	3	4	4	3	2	3	5	2	3	4	3	3	4	2
7	14	14		4	3	5	4	6	4	1	4	1	4	2	4	3	4	3	1	4	4	3	4	2	3	4	1	2	5	5	2	1	4	4	4	4	5	1	4	5	5	4	2	3	3	2	3	4	6
7	1	1		4	4	5	4	6	4	2	4	6	2	2	5	2	4	6	1	5	5	2	6	1	1	2	1	1	5	5	1	1	5	5	5	4	5	1	5	4	5	5	1	1	1	6	2	1	1
7	3	3		5	4	5	5	6	5	2	4	1	5	2	5	3	4	4	2	5	5	3	5	2	6	5	2	1	5	5	2	1	5	5	5	5	5	1	5	4	5	5	3	6	4	2	3	5	2
7	37	37	3	4	6	4	4	2	5	1	5	1	3	1	5	2	5	2	2	5	5	2	5	2	3	5	1	1	4	4	1	1	4	5	5	3	5	6	4	4	4	5	4	2	5	2	1	5	1
7	5	5		5	5	5	4	2	4	3	4	1			4	2	4	2	2	5		3	4	3	3		2	2	4	4	2	2	4	5	5	4	5	4	6	6	6	4	3	6	3	3	3	5	2
7	1	1		4	3	4	3	3	5	3	5	3	6	1	5	4	3	2	3	3	3	4	4	3	6	4	3	2	5	5	2	1	5	4	4	5	4	2	4	4	4	3	4	6	3	3	3	3	2
7	4	38		4	4	4	4	2	4	3	4	4	4	2	4	1	4	1	1	4	4	1	4	1	1	4	1	2	4	4	2	1	5	5	5	2	4	3	5	3	3	4	4	2	4	1	2	4	4
7	14	14		5	5	5	4	2	5	2	4	2	5	2	4	2	2	2	1	5	5	2	5	2	2	4	2	2	4	5	2	2	4	5	5	5	5	1	4	4	5	4	2	2	4	2	2	6	6
7	14	14		4	1	3	3	6	5	2	4	1	3	2	4	3	2	4	2	4	4	2	4	2	2	4	2	2	2	4	2	1	4	3	5	3	4	3	5	5	5	3	3	3	3	3	3	4	2
7	14	14		5	3	5	4	2	5	2	4	2	3	2	5	3	4	6	1	5	5	3	5	2	1	3	1	1	5	5	1	1	5	5	5	4	5	1	4	2	5	5	3	1	3	3	3	5	1
7	4	38		5	3	4	3	6	5	1	3	1	3	2	3	3	4	1	1	4	4	3	3	1	3		1	1	4	3	2	1	3	4	3	4	4	4	4	4	4	4	4	3	4	3	3	5	2
7	14	14		5	2	5	5	3		4	4	2	2	2	4	5	4	4	2		5		4	2	3	3	2	4	4	4	3	2	3	3	4	4	4	3	3	3	3	4	4	3	3	2	2	4	2
7	1	1		4	4	4	4	3	5	4	4	1	1	3	3	2	4	1	1	4	5	3	4	1	3	4	1	1	3	4	2	1	4	5	5	5	5	1	5	5	5	4	6	6	3	6	6	6	6
7	4	38		3	4	4	3	2	5	3	5	5	4	3	5	3	5	4	1	4	4	1	5	2	3	5	1	1	5	5	1	1	5	5	5	5	5	1	4	3	3	4	1	3	5	3	2	5	1
7	14	14		5	2	5	3	5	4	3	3	6	4	2	3	5	4	1	1	3	4	4	4	2	2	4	2	2	4	4	2	2	5	4	4	4	4	1	4	4	4	3	2	3	3	2	3	6	1
7	14	14		5	3	4	4	2	5	2	4	2	3	2	4	4	4	2	2	4	4	2	4	2	2	4	2	2	4	4	2	2	4	4	5	4	5	2	5	4	5	5	2	3	4	2	3	5	2
7	14	14		4	4	4	4	4	4	3	3	4	4	2	4	2	3	2	6	4	3	3	4	2	2	4	2	2	3	4	2	2	3	4	4	4	4	2	4	4	4	4	3	2	3	3	2	4	2
7	14	14		3	4	3	3	2	4	4	3	4	4	3	3	2	4	3	2	3	3	3	3	3	4	4	3	4	3	4	2	3	4	4	4	4	3	1	4	3	2	3	3	2	3	3	3	4	2
7	25	38		5	5	5	5	1	5	1	4	1	4	1	4	1	5	2			4	2		5	2	5	1	1	4	5	2	1	5	4	5	4	4	6	4	2	4	5	6	6	4	3	2	5	1
7	3	3		5	3	5	5	3	4	3	4	2	3	2	3	3	2			4	4			3	3				5	5	2	2	2	3	3	2	4	3	4	4	4	4	3		3			4
7	14	14		4	1	4	4	2	5	2	4	2	3	2	4	3	2	2	2	5	5	3	5	3	2	4	2	2	4	4	3	2	5	5	4	5	5	1	5	5	5	4	2	2	4	2	2	4	4
7	25	38		5	4	4	5	5	5	2		5	3	2	5	2	5	2	2	5	4	3		3	3	3	2	3	4	5	2	2	4	5	5	3	5	1	5	4	4	3	2	6	3	3		4	2
7	14	14		3	2	4	3	2	4	3	4	2	2	3	3	2	3	2	2	4	4	3	4	2	2	4	2	2	3	4	2	2	3	4	4	3	4	2	3	3	4	4	3	3	3	2	3	4	2
7	25	38		5	4	5	5	2	5	2	4	2	3	2	5	2	4	2	2	4	4	2	5	3	3	2	6	2	4	4	2	2	4	4	4	4	5	1	6	6	6	3	6	6	3	6	6	4	2
8	2	2		4	4	3	4	4	5	3	4	4	4	2	4	4	4	2	1	4	4	2	2	3	2	4	2	2	5	4	2	2	4	6	4	3	5	2	4	4	4	4	3	2	4	2	2	4	2
8	2	2		4	4	4	4	2	4	3	4	2	4	2	5	2	3	1	1	4	4	3	3	2	3	4	3	2	5	4	2	2	4	4	4	3	4	1	4	4	5	4	2	3	5	1	3	4	1
8	2	2		4	3	3	4	3	5	3	4	2	3	2	3	4	3	2	2	5	3	3	4	3	3	3	2	2	4	3	3	2	4	4	3	2	4	3	2	2	4	3	3	3	4	3	3	4	2
8	1	1		4	2	3	2	2	4	3	3	3	2	3	4	4	3	5	2	5									4	4	3	3	4	4	3	2	2	4	4	3	3	4	3	3	4	4	3	4	3
8	2	2		4	3	3	4	3	4	4	2	1	1	3	2	1	4	3	1	4	1	2	6	2	2	6	1	1	3	5	1	1	3	4	4	3	4	2	3	2	3	1	2	2	4	2	2	4	1
8	2	2		4	4	4	4	2	5	6		4	3	4	4	2	3	4	2	4			5	4	2	6	3	2					2	3	4	2	4	4	2	1	2	5	3	3	4	2	2	3	2
8	1	1		4	3	4	3	2	2	4	2	3	4	4	2	2	3	4	2	2	3	4	3	2	4	3	2	2	2	3	2	2	2	3	2	2	4	2	2	2	2	3	4	4	3	3	4	3	2
8	2	2		4	3	4	4	2	5	3	4	2	5	2	5	3	3		2	5	5	3	6	2	2	5	3	2	3	3	2	2	5	4	5	3	4	2	4	3	4	5	2	3	4	2	2	5	1
8	2	2		4	2	3	3	2	4	3	2	1	3	2	3	3	5	1	5	5	3	2	4	2	2	3	2	2	4	4	2	1	3	3	3	3	4	1	5	5	5	3	4	2	4	1	1	3	2
8	4	38		5	5	5	5	1	5	1	5	1	3	1	3	2	3	1	2	5	5	1	5	1	1	1	1	1	5	4	1	1	5	4	5	2	5	2	4	5	5	5	5	1	5	1	1	5	1
8	1	1		5	5	5	4	1	4	1	4	1	4	1	4	1	1	1	1	4	4	1	5	1	2	4	1	1	4	4	2	1	4	4	5	5	4	1	4	4	4	4	2	2	4	1	1	5	2
8	1	1		4	4	4	4	4	4	3	4	2	2	2	4	2	3	4	2	4	4	2	4	3	3	4	2	2	4	4	2	2	2	4	4	2	4	5	4	4	4	4	3	2	2	2	2	3	3
8	2	2		5	4	5	5	6	4	2	6	1	5	2	6	3	5	2	2	4	5	2	5	2	2	6	1	1	5	4	2	6	4	5	4	4	5	2	6	6	6	5	2	2	5	2	2	5	2
8	2	2		4	3	4	4	4	4	4	3	2	4	3	3	4	3	4	2	4	3	3	4	2	2	4	2	2	3	4	3	2	3	2	3	3	3	3	3	3	2	3	4	2	4	3	3	4	2
8	1	1		5	5	5	3	6	5	6	5			3	5	1	5	5	1	5	5	3	5	3	3	4	2	2	4	5	3	1	4	4	4	3	5	1	4	2	4	5	2	3	4	3	3	5	1
8	2	2		5	3	5	4	2	5	2	4	2	3	3	3	2	3	2	2	4	4	3	4	2	2	3	2	2	4	4	2	2	3	4	4	3	4	2	4	4	4	4	2		3	2	3	4	2
8	1	1		4	3	5	4	3	5	3	3	2	1	2	4	3	3	2	2	4	4	3	5	3	3	3	3	2	3	4	3	2	4	3	4	4	4	2	3	2	4	4	3	3	3	2	3	4	2
8	1	1		5	5	5	3	1	5			2	5	6	4	2	5	2	3	3	2	3	4	3	3	5	2	2	4	5	2	1	3	4	5	5	4		6	6	6	2	3	2	5	2	3	6	6
8	4	38		4	4	4	4	2	4	2	4	2	4	2	4	2	2	2	2	4	4	2	4	2	2	4	2	2	4	4	2	2	5	4	5	5	5	2	5	5	5	4	4	2	3	6	6	4	2
8	1	1		5	5	5	4	2	5	1	4	1	5	1	5	2	5	1	1	5	5	2	5	1	1	5	1	1	2	1	4	1	5	4	5	5	5	1	4	6	6	4	1	1	5	1	1	5	1
8	4	38		5	4	5	5	2	5	2	3	5	3	2	5	1	5	1	1	5	5	2	5	1	1	5	1	1	5	5	1	1	3	2	5	3	5	1	5	5	5	5	5	1	5	1	1	5	1
8	1	1		4	5	5	4	5	5	6	6	2	2	6	3	2	3	3	2	2	3	3	6	1	2	3	6	3	3	4	2	1	1	4	4	4	4	1	6	6	6	3	3	6	6	2	2	4	4
8	2	2		3	5	5	3	2	5	6	5	1	1	3	4	3	3	6	1	5	5	3	4	2	3	5	2	1	3	5	2	1	5	5	4	4	4	3	2	3	5	4	3	3	4	3	2	5	1
8	4	38		3	2	3	2	5	5	2	4	2	3	2		5	5	1	2	5	4	3	4	2		3	2		2	2	3	2	3	5	4		5	1	5	5	5	4							4
8	2	2		3	3	3	4	2	5	4	3	1	2	2	6	3	5	2	2	4	3	3	4	2	2	6	6	6	3	4	2	3	2	3	2	3	3	3	6	3	3	4	4	3		1	1	5	1
8	2	2		3	2	3	3	4	4	4	3	3	2	4	4	4	3	4	2	4	3	4	4	2	2	4	3	3	2	3	5	2	3	4	3	2	3	3	3	3	2	3	3	6	3	3	3	3	4
8	1	1		5	3	5		4	6	6	4	2	2	3	5	3	3	4	2	4	1	2	2	1	1	3	1	1	3	4	2	2	4	4	5	3	4	2	5	4	5	5	2	2	2	2	2	5	2
8	11	11		5	3	5	4	2	5	2	4	1	4	2	5	2	5	2	2	5	5	2	4	2	1	5	1	2	4	4	2	1	5	4	5	5	5	1	5	5	5	4	1	1	4	2	2	5	1
8	2	2		3	5	3	3	2	5	6	6	1	3	6	4	1	5	6	1	4	4	6	6	2	2	6	1	1	4	4	1	1	3	4	6	3		1	6	6	6	4	4	1	4	2	2	4	2
8	4	38		5	3	5	4		5	2	4		4	1	5	2	5	2	1	4	5	2	5	2	1		2	2	5	4		1	5	5	5	4	5	1	5	4	4			2		2	2	6
8	4	38		4	4	4	4	2	4	2	4	4	4	2	4	3	4	2	2	4	4	3	4	2	3	4	2	2	4	4	2	2	5	5	5	4	5	1	4	3	5	4	4	3	4	2	2	4	2
8	1	1		4	5	5	5	3	5	2	3	6	3	3	5		5	3	4	4	6	3	3	3	3	3	2	4	4	3	3	2	4	4	4	4	4	4	4	4	4	4	4	4	4	4	4	4	4
8	1	1		5	5	4	4	3	4	3	4	4	3	2	3	2	3	2	2	3	4	3	4		4	2	3	2	5	4	2	2	3	5	4	3	4	2	3	3	3	4	2	3	3	2	3	4	2
8	4	38		4	3	3	3	3	4	2	4	2	2	2	3	2	3	2	2	4	5	3	4	2	2	3	2	1	5	5	2	2	4	5	5	3	5	2	5	4	4	5	3	6	3	3	4	5	2
8	2	2		5	4	4	4	2	4	2	3	1	3	2	5	3	3	2	1	5	5	2	5	1	2	5	2	1	4	4	2	1	4	4	4	4	4	2	4	4	4	5	2	2	5	2	3	5	1
8	2	2		4	4	5	3	1	5	1	4	1	4	2	4	2	4	3	1	4	4	1	4	2	2	4	1	2	5	5	1	1	5	5	5	3	5	1	4	4	4	4	1	1	4	2	2	4	2
8	2	2		5	4	4	4	3	4	3	4	1	4	2	4	2	4	3	1	4	4	2	4	1	2	4	2	2	4	5	2	2	4	4	5	4	4	2	3	3	3	4	2	2	4	2	2	4	2
8	25	38		3	2	3	3	6	6	3	3	3	4	3	6	5	2	2	4	3	3	3	4	3	3	3	3	4	3	3	3	3	5	3	5	4	3	4	1	1	1	2	3	2	4	3	3	2	3
8	2	2		3	2	3	2	3	4	2			1	2	4	5	4	2	2	4		3	4	2	2	4	2	2	3	4	2	2		5		3						4	3	2	3	3	2	4	2
8	4	38		3	2	3	3		3	4	4	2	3	4	2	4	3	3	3		2	5		5	3		3	3					4	2	3
8	4	38		4	4	4			4		4	4	4	1	4	2	4		1		4	1	4			4		1
8	4	38		4	4	4				1	4	4	4	1	4	1	4		1	4	4	1	4			4		1	4	4	1	1	3	5	4				4			4	2		4			4
8	4	38		5	5	5	5	3	4	6	6	1	5	2	5	2	5	6	2	5	5	2	6	1	1	5	2	1	5	5	2	2	5	5	5	5	5	1	5	5	5	5	2	2	5	2	2	5	2
8	1	1		5	5	5	5	4	4	2	5	1	3	2	4	2	4	3	1	4	3	3	3	3	3	3	3	3	1	3	2	2	5	3	2	2	3	3	3	3	4	3	3	3	3	3	3	3	3
8	1	1		3	4	4	3	3	4	3	3	2	1	3	3	2	3	2	2	3	3	4	2	4	3	3	2	2	3	3	3	2	4	4	3	3	3	1	6	6	6	3	5	3	3	4	3	3	6
8	11	11		5	4	5	5	2	5	3	5	1	5	2	4	2	1	3	1	4	4	2	2	2	3	4	1	1	4	4	2	1	5	5	5	3	5	2	6	6	6	4	3	3	4	2	2	5	2
8	8	38		5	2	5	5	3	4	2	3	1	3	1	4	3	3	1	3	4	3	2	4	1	1	4	2	2	4	4	1	1	5	4	4	4	4	1	4	4	4	4	2	2	4	2	2	5	2
8	37	37	3	5	3	5	5	2	4	2	4	6	4	3	4	3	4	2	2	4	4	6	6	6	6	6	6	1	5	5	3	2	5	4	4	3	4	3	6	6	6	4	2	2	4	2	6	5	1
8	1	1		4	2	3	3	3	4		4	2	3			3	4			4	4	3	4			4		4	4	4	3	2	4	4	4	3	3	2				4			4		3	4	2
8	1	1		4	3	3	3	6	4	2	4	1	4	1	3	4	2	4	2	3	2	4	4	4	3	4		2	2	3	2	2	4	4	3	2	4	2	4	4	6	3	2	2	4	3	2	4	2
8	37	37	12	5	4	5	5	1	5	2	5	6	1	6	5	3	6	6	6	4	6	1	5	6	6	5	6	6	4	4	2	6	4	4	3	3	5	2	6	6	6	4	3	6	4	6	6	5	6
8	37	37	13	5	2	5	3	3	5	2	4	2	4	2	4	3	4	2	2	4	5	2	4	2	3	4	2	2	3	4	2	2	4	4	4	4	5	2	4	3	4	5	2	2	4	3	2	4	2
8	25	38		4	4	4	4	3	3	2	3	2	3	3	3	1	4	3	2	4	3	4	3	2	2	3	2	2	3	3	2	2	3	4	3	2	3	2	1	1	2	3	3	2	3	2	3	3	2
8	2	2		5	4	5	5	1	5	1	4	1	5	1	4	2	5	1	2	5	5	2	5	1	2	5	6	1	4	5	2	1	4	4	3	2	4	1	5	3	5	5	4	6	5	3	2	5	1
8	2	2		3	2	3	3	6	3			5		5															6	5	6	6	3		3	2	5		6	1	3	3	4	4	3	2	2	3	6
8	2	2		3	2	3	3	2	4	3	3	4	2	3	4	3	4	2	2	3	3	2		2	6	6	2	3	3	4	2	2	4	5	4	2	5	6	1	1	6	4	3	6		6	6	4	2
8	2	2		4	1	5	4	4	5	2	4	2	3	2	3	3	3	2	2	4	4	3	4	2	3	4	2	1	4	4	2	2	4	3	4	4	4	2	4	3	2	4	3	3	3	2	2	4	2
8	4	38		3	2	4	2	2	4	3	3	2	2	3	4	2	4	2	2	5	4	5	4	3	3	3	2	2	5	5	2	2	2	3	4	4	3	1	2	3	2	3	4	4	2	2	4	4	3
8	2	2		3	2	3	2	3	4	3	4	2	2	2	3	4	4	3	2	4	3	5	6	6	3	6	3	6	5	5	2	2	4	4	5	3	4	2	4	4	4	6	5	6	3	6	5	6	6
8	1	1		4	2	5	4	4	5	4	3	3	2	5	3	4	4	3	2	4	3	3	4	2	2	4	3	2	2	3	1	2	4	4	4	3	3	2	4	3	4	3	4	2	3		2	3	2
8	4	38		4	2	4	4		4		4	2	1	4	3	5	4	2	1	2	4	2	4	3	3	4	2	1	1	2	4	2	6	4	6	3	3	4	6	6	6		2	2	4	2	2	4	2
8				4	4		5	5	4	4	3	4	4	4	4	3	4	4		3	4	4	4	2	1	4	1	1	4	4	2	3	4	4	4	3	5	1	4	5	5	4	4	5	4	2	3	5	1
8	37	37	3	5	4	5	4	5	5	2	4	4	4	4	4	4	4	4	4	4	4	4	4	4	4	4	4	4
8	25	38		4	2	4	4	2	4	3	4	1	4	2	4	3	4	2	1	4	3	3	5	2	2	4	3	2	4	4	2	1	4	4	4	4	5	2	6	6	6	4	3	2	3	3	2	4	1
8	3	3		4	3	4	4	2	5	2	5	4	3	1	5	3	5	2	1	5	4	3	4	2	6	4	2	2	4	4	2	1	4	5	5	4	5	6	5	4	5	4	2	6	4	2	2	5	2
8	1	1		4	5	3	4	2	4	2	4	2	3	2	3	1	3	2	3	4	3	4	5	3	3	3	3	3	5	5	2	2	3	4	5	4	4	2	4	4	4	4	3	3	3	6	3	3	3
8	3	3		4	2	4	4	3	4	6	6	1	2	2	4	3	2	6	1	4	4	3	4	2	3	3	2	2	4	4	3	2	3	4	4	4	5	2	4	4	4	4	3	6	3	1	3	4	2
8	37	37	3	5	5	5	5	1	5	1	4	1	4	1	5	1	4	1	1	5	4	3	4	1	1	5	1	1	4	4	2	2	4	5	5	5	5	1	5	5	5	4	2	1	5	1	1	5	2
8	2	2		4	3	4	4	3	4	3	3	3	3	3	4	3	3	2	2	3	4	3	3	3	3	4	2	3	4	4	3	3	4	5	4	3	4	2	3	3	3	4	3	3	3	3	3	3	4
8	2	2		4	3	4	4	3	5	2	2	2	3	2	4	3	4	3	2	4	3	3	3	3	3	3	4	3	5	5	4	2	4	4	4	4	4	2	4	3	4	3	3	4	3	3	3	4	3
8	2	2		4	4	4	4	3	3	2	3	2	3	4	3	3	2	2	2	3	3	3	3	2	3	3	2	2	3	3	2	2	3	4	4	4	4	2	4	4	4	4	3	6	6	6	3	4	2
8	2	2		4	2	3	3	2	5	4	4	2	4	4	3	5	5	2	1	5	4	3	5	2	3	4	2	1	4	4	2	2	6	4	4	4	5	1	4	4	4	4	2	2	4	2	2	5	1
8	37	37	13	3	4	4		2	4	2	4	2	3	2	3	3	4	2	2	4	4	2	4	3	2	4	2	2	4	4	2	2	4	4	5	3	5	2	5	4	4	4	4	2	4	3	2	4	2
8	3	3		5	3	5	5		4	2	4	5	2	2		3	4	2	1	4	5	2		2	2		1	1	5	5	1	1	5	5	5	3	5	1	5	5	5	5	5	1	5	1	1	5	1
8	5	5		3	3	4	3	6	5	6	5	1	2	6	5	3	5	6	1	5	6	4	4	6	6	6	6	1
8	2	2		4	3	3	4	2	4	3	3	1		3	3	3	2	2	1	5	4	1	4	2	2	2	2	1	3	3	2	2	3	5	4	2	3	1	3	3	4	3			4	3	2	3	2
8	3	3		5	3	5	5	6	6	1	4	6	1	1	5	3	5	1	6	5	6	3	6	3	6	6	2	6	5	5	1	1	3	4	5	3	4	2	6	5	5
8	1	1		4	3	4	4	2	4	3	3	2	2	6	4	3	3	3	2	2	4	3	5	3	2	4	2	2	2	4	2	2	2	3	4	3	2	2	1	1	1	1	4	3	3	4	4	4	6
8	2	2		5	4	5	5	1	5	3	3	1	4	3	5	2	5	3	1	5	5	3	5	1	2	5	1	1	5	5	1	1	4	4	5	4	5	1	4	3	4	5	4	2	3	1	1	5	2
8	2	2		5	3	3	4	2	6	3	4	1	3	1	5	3	4	3	1	5	5	1	5	1	1	5	1	3	5	5	1	1	4	5	4	6	5	1	5	4	4	5	5	5	5	5	5	5	5
8	3	3		4	3	4	4	4	5	3	5	1	1	2	5	3	5	3	2	5	4	2	2	1	6	2	1	2	3	4	2	2	5	5	5	5	5	2	5	4	4	4	2	6	6	1	2	4	2
8	2	2		5	3	3	3	2	5	2	3	2	2	2	2	3	5	1	2	5	4	3	4					2	2	3	3	3	3	3	4	3	4	2	4	2	3	3	3		3	2	2	3	3
8	2	2		4	2	4	3	2	4	3	4	4	2	3	4	4	2	4	4	3	2	4		2	4	3	4	2	2	3	4	3	6	4	5	3	3	4	5	4	4	3	4	4	2	4	4	2	3
8	1	1		5	3	4	5	2	5	1	5	2	5	1	5	2	4	2	2	4	5	2	5	2	3	5	2	2	4	4	2	2	2	5	2	4	5	1	1	1	2	5	2	3	4	2	3	4	2
8	2	2		4	4	5	4	3	5	3	4	2	3	3	4	2	4	2	2	4	6	6	6	2	6	6	2	2	4	4	2	2	5	5	5	3	5	1	6	6	6	4	3	2	4	2	2	6	6
10	2	2		4	3	4	4	3	3	3	4	3	4	2	3	2	2	3	2	3	3	2	4	3	3	3	2	3	4	4	3	2	4	4	4	3	3	2	4	3	3	4	2	2	3	3	2	4	2
10	26	38		5	1	5	4	1	5	4	3	4	4	3	3	4	5	3	3	3	4	4	3	3	4	3	2	3	4	4	3	2	3	4	3	5	5	2	4	4	3	3	3	3	3	2	2	4	2
10	27	38		5	4	5	4	1	5	2	4	2	5	1	4	2	5	4	1	4	4	2	4	2	1	4	1	2		5	2	1	6	6	4	6	5	6	5	5	5	5	6	1	4	1	3	5	1
10	11	11		4	3	4	4	3	4	3	4	3	3	3	3	3	3	2	3	3	4	3	4	3	2	4	3	2	4	4	2	2	4	4	4	3	4	2	4	4	4	4	2	3	4	2	2	4	2
10	37	37	3	5	3	3	5	3	3	4	3	1	3	2	3	4	3	3	2	3	3	3	3	4	3	3	2	3	4	3	3	3	2	3	3	2	3	3	3	4	4	3	3	3	2	2	3	3	3
10	8	38		3	3	5	4	5	5	2	4	4	5	2	4	4	4	2	3	3	2	4	3	2	2	3	2	1	5	5	1	1	3	3	3	4	4	1	5	2	4	3	3	4	4	3	3	4	4
10	8	38		5	3	5	5	3	4	3	4	2	3	2	3	3	3	1	3	3	3	4	2	2	3	3	2	3	3	3	2	2	2	3	4	2	3	2	3	4	4	2	5	3	3	4	3	3	3
10	37	37	3	5	4	4	4	2	4	2	3	2	2	2	2	2	2	2	2	3	3	2	3	2	2	3	3	3	3	6	2	6	6	6		2	6	3	6	6	6	3	3	3	3	6	6	3	4
10	1	1		5	4	5	4	4	5	3	3	3	2	4	3	4	2	4	4	2	4	4	5	1	3	4	1	2	3	5	3	2	4	5	4	4	4	1	3	2	2	2	4	3	3	3	3	1	5
10	1	1		5	4	5	4	3	4	3	4	3	3	3	3	2	3	3	2	3	2	4	2	3	4	2	2	3	4	4	2	1	2	4	4	4	4	2	3	2	2	3	4	3	2	3	2	3	4
10	1	1		5	3	5	5	1	5	2	3	2	1	2	3	3	2	1	3	4	3	2	4	2	2	4	1	1	4	4	2	1	4	5	5	4	5	2	3	3	3	3	4	2	3	2	2	4	2
10	1	1		5	5	5	5	2	5	2	4	3	4	2	3	2	3	2	2	3	3	3	3	2	4	3	2	3	5	5	2	1	3	5	4	4	4	2	4	3	4	3	4	4	3	6	3	3	3
10	38	38		5	5	4	5	2	4	5	3	4	4	4	4	2	2	2	2	4	4	4	4	2	2	4	2	1	4	5	1	1	3	4	4	6	3	2	6	5	5	2	4	4	4	4	4	2	6
10	27	38		5	4	4	5	3	5	6	4	2	1	1	4	3	4	3	2	5	4	3	5	2	3	5	1	1	3	5	1	1	2	5	4	4	5	2	5	4	4	4	3	4	3	3	3	4	2
10	27	38		3	5	4	4	2	3	2	3	4	6	2	4	2	5	2	2	3	3	3	6	2	6	3	6	6	3	5	1	1	1	4	4	4	3	2	4	3	4	3	4	4	3	3	3	3	3
10	2	2		3	2	5	4	6	4	3	3	4	4	5	4	4	3	2	3	3	4	2	4	2	3	4	2	6	5	5	1	1	3	3	5	4	5	1	2	2	2	2	3	3	4	1	3	2	4
10	1	1		4	1	5	4	5	4	5	1	5	3	4	2	5	1	2	3	3	1	5	1	2	4	1	2	5	1	1	4	5	1	4	1	5	2	3	2	1	1	1	5	3	1	3	3	1	5
10	12	12		4	3	4	3	2	4	4	3	1	3	5	1	4	2	5	1	4	6	2	6	6	6	4	6	6	3	2	4	2	1	2	5	3	1	5	1	1	1	3	5	6	3	4	2	6	5
10	25	38		5	4	4	4	1	6	2		6	5	4	6	3	4	2	1	3		2	6	6	2		1	6	3	2	2	6	2	3	4	2	3	3	4	4	4		3	2	3	2	6	6	6
10	29	38		3	4	3	6	2	3	4	3		3	6	3	3	4	4	3		2	3	3	2	2	6	6	6	3	3	3	3	6	6	6	6	6	6				3	3	4	2	3	3	3	2
10	2	2		4	1	4	5	2	6	4	2	4	4	3	2	5	2	4	6	2	2	4	6	2	3	6	2	2	1	2	6	6	1	5	2	3	2	2	2	1	3	2	3	2	4	6	6	2	4
10	14	14		4	3	5	4	1	4	1	4	1	3	1	4	3	4	2	1	4	4	2	5	1	1	4	1	1	5	5	1	1	4	5	4	2	4	2	5	4	4	4	2	1	4	2	2	5	1
10	30	38		4	2	5	5	5	4	2	6	3	3	3	4	4	3	2	3	3	3	2	3	2	3	2	2	3	5	5	2	2	2	4	2	5	4	2	6	6	6	2	3	3	3	2	2	3	3
10	12	12		5	3	4	4	4	5	5	3	4	3	3	4	4	3	4	3	3	3	3	3	2	3	4	2	2	5	4	2	3	4	4	4	4	4	2	6	6	6	3	4	3	3	6	3	3	4
10	2	2		3	1	4	4	1	5	1	4	3	2	2	4	5	4	3	3	3	2	3	3	2	2	2	2	3	1	4	3	2	2	4	3	4	3	2	3	4	3	2	3	2	3	2	2	3	2
10	12	12		3	1	3	3	2	3	4	2	4	3	2	3	4	2	4	2	2	3	4	2	2	2	3	3	4	3	3	4	3	2	4	4	4	3	3	2	1	1	3	3	2	3	3	3	4	3
10				5	2	5	3	6	5	5	3	6	2	3	6	5	4	4	6	6	6	6	6	6	6	6	6	6	5	6	6	6	3	4	4	5	4	3	6	6	6	6	4	6	6	4	6	4	6
10	29	38		3	3	3	3	3	4	2	3	2	3	4	6	3	6	6	6	3	6	4	6	6	6	6	6	6	4	6	3	6	6	6	2	6	2	6	6	6	6	4	3	6	6	6	6	6	6
10	25	38		3	3	4	3	2	4	5	2	2	3	6	3	3	3	5	3	3	4	4	3	3	3	3	4	1	2	3	4	3	4	4	4	5	4	4	6	6	6	3	3	3	3	3	3	3	3
10	30	38		3	2	5	4	4	5	3	2	3	1	2	3	4	3	2	3	2	1	4	2	4	4	5	3	3	1	3	5	3	1	4	2	4	3	4	2	1	1	1	5	5	1	4	3	2	5
10	2	2		4	2	3	3	1	4	6	6	4	3	6	4	5	2	6	4	3	2	3	6	3	3	6	2	6	3	3	4	2	4	4	4	4	4	2	2	2	2	2	4	3	4	2	2	2	4
10	2	2		4	2	4	3	4	4	3	4	4	4	2	4	5	5	4	2	4	2	4	3	2	2	4	2	1	3	4	2	2	5	4	3	4	5	3	5	6	5	4	4	2	4	4	3	4	1
10				3	2	3	3	4	4	3	3	4	3	3	3	5	3	4	4	3	3	3	2	3	2	3	2	3	4	3	2	2	2	3	3	4	3	2	4	4	4	3	3	2	3	3	3	4	2
10	37	37	3	4	3	5	5	2	4	2	4	4	4	2	6	2	5	1	1	4	6	3	4	6	2	4	6	2	5	4	1	1	4	3	5	4	5	2	4	3	4	4	2	2	4	2	2	4	2
10	25	38		4	2	4	4	5	5	2	4	4	4	2	4	4	4	2	2	4	3	2	3	3	3	3	4	3	3	3	3	3	4	4	4	4	4	2	3	5	5	3	3	3	3	2	3	3	3
10	12	12		3	2	4	3	3	3	4	2	2	3	3	6	2	4	2	2	3	3	2	4	2	2	3	2	2	3	3	2	2	3	4	4	3	2	3	2	1	3	3	4	4	3	3	3	3	6
10	5	5		4	1	5	4	1	5	3	3	2	4	3	4	5	3	2	3	3	2	5	3	5	4	2	4	5	3	2	5	5	3	4	4	4	5	2	1	2	3	1	2	3	3	2	3	2	4
10	28	38		4	4	4	4	6	6	6	6	6	6	6	6	6	6	6	6	6	6	6	6	6	6	6	6	6	4	6	6	6	3	6	6	6	6	6	6	6	6	6	6	6	6	6	6	6	6
10	28	38		4	4	3	3	6	6	6	6	6	6	6	6	6	6	6	6	4	6	6	6	6	6	6	6	6	4	6	6	6	2		6	6	6	6	6	6	6	6	6	6	6	6	6	6	6
10	28	38		3	4	4	3	6	6	2	6	6	4	6	6	6	6	6	6	6	6	6	6	6	6	6	6	6	3	6	2	6	6	6	6	6	6	6	6	6	6	6	6	6	6	6	6	6	6
10	28	38		3	4	4	3	6	6	1	3	4	4	3	6	4	6	6	6	4	6	3	6	6	6	6	6	6	3	3	3	6	4	6	1	2	2	2	1	4	6	6	6	3	3	6	6	6	6
10				3	2	4	4	6	6	6	6	6	3	6	6	5	2	6	6	2	6	6	6	5	5	6	5	6	6	6	4	3	3	2	3	6	6	4	6	6	6	6	6	6	5	6	6	6	6
10	28	38		3	3	4	6	6	6	6	6	6	6	6	6	6	6	6	6	6	6	6	6	6	6	6	6	6	6	6	6	6	6	6	6	6	6	6	6	6	6	6	6	6	6	6	6	6	6
10	28	38		4	4	4	4	6	4	2	3	4	4	2	4	2	4	3	2	5	4	2	6	6	6	4	6	6	4	4	2	1	5	5	5	4	5	1	4	4	3	4	2	6	4	6	6	4	2
10	28	38		4	4	4	5	6	6	3	3	3	2	2	6	2	6	5	6	3	4	4	4	4		2	6	3	3	3	3	3	4	5	3	3	4	3	6	2	2	2	2	2	6	4	4	6	6
10				4	4	3	3	4	6	2	6	6		3	6	6	6	6	6	6	6	6	6	6	6	6	6	6	3	4	6	6	6	6	6	6	6	6	6	6	6	3	6	6	6	6	6	6	6
10	1	1		5	3	5	5	4	4	3	3	4	3	4	2	3	1	1	3	5	4	3	3	3	3	4	2	2	3	4	2	6	2	3	5	4	4	1	3	3	3	4	5	3	4	1	3	2	4
10	1	1		3	2	4	4	3	3	3	2	3	3	3	3	4	3	2	3	3	3	3	4	2	4	3	2	2	4	4	2	2	3	4	4	3	2	3	1	2	2	3	2	4	2	2	3	3	4
10	1	1		4	2	4	4	2	4	3	3	3	1	2	3	3	3	4	2	3	3	2	3	2	2	3	2	2	3	3	3	2	2	3	3	3	3	2	3	3	5	3	3	4	3	2	2	3	3
10	28	38		4	3	5	5	6	5	1	3	4	3	1	6	2	6	6	6	6	6	1	6	6	6	6	6	6	5	5	1	1	5	5	5	6	6	6	6	6	6	5	6	6	6	6	6	6	6
10	25	38		5	2	5	4	2	5	3	3	2	4	2	4	4	4	2	2	4	4	3	3	2	4	4	2	3	2	3	2	3	2	5	3	3	5	2	3	2	4	3	4	4	2	3	3	3	4
10	28	38		5	3	4	5	1	5	5	1	1	2	5	5	5	4	5	1	5	5	4	5	1	1	5	2	3	2	5	4	2	5	4	3	4	3	5	5	3	2	5	4	3	4	1	3	5	3
10	37	37	3	4	3	3	4	6	6	2	3	2	3	2	6	2	6	2	6	6	3	3	4	6	6	3	6	2	4	4	2	6	6	4	3	3	3	2	6	6	6	4	3	6	3	2	6	4	5
10	30	38		3	2	4	2	2	3	3	2	2	2	4	4	5	5	6	2	4	2	5	6	6	6	4	5	4	2	3	2	2	2	3	2	4	5	4	6	6	6	3	4	6	6	1	6	6	6
10	1	1		3	2	4	5	1	4	3	1	3	2	2	2	4	3	4	2	3	3	5	4	2	4	3	2	2	3	3	1	2	2	3	3	4	2	2	4	2	3	3	4	4	3	4	3	3	3
10	11	11		3	2	5	4	3	6	4	4	4	3	5	3	5	5	3	2	3	4	3	5	4	4	5	3	3	2	6	3	2	3	5	4	4	5	1	5	4	5	3	4	2	3	3	3	4	4
10	30	38		3	2	5	3	2	5	2	5	1	3	2	4	3	5	3	2	3	4	3	3	4	4	2	2	4	4	3	1	2	2	2	1	4	3	2	6	6	6	3	3	4	4	2	2	3	4
10	37	37	3	4	4	4	4	6	4	2	3	4	2	2	5	3	4	2	2	4	4	2	4	3	6	3	2	4	3	4	2	2	3	2	4	2	3	2	4	3	4	3	3	2	3	3	2	4	2
10	2	2		5	1	5	3	3	5	4	1	2	3	2	3	4	3	6	6	6	3	3	2	3	3	6	1	4	2	2	5	3	3	4	3	4	3	2	2	2		3	3	2	3	4	2	3	5
10	11	11		4	3	4	4	3	5	2	3	2	1	2	3	3	4	1	3	3	3	4	3	4	6	6	6	3	4	4	2	3	3	2	3	2	3	2	4	2	3	3	6	6	6	6	2	3	4
10	29	38		4	4	4	6	5	6	6	6	4	6	6	6	5	6	6	6	6	5	6	6	6	6	6	6	6	5	5	2	2	4	6	6	6	6	6	6	6	6	4	6	6	6	6	6	6	6
10	29	38		4	4	5	5	2	5	1	5	2	2	2	4	3	4	1	1	5	3	2	5	4	4	3	2	1	4	4	2	2	4	4	4	5	5	2	3	3	3	3	2	6	5	6	6	5	1
10	2	2		3	1	4	3	4	5	3	2	3	3	3	2	5	3	3	2	3	4	4	3	2	2	2	2	3	3	3	4	5	3	4	4	5	4	4	4	4	4	2	3	3	3	3	3	4	4
10	25	38		2	5	5	3	2	4	5	1	3	4	5	5	1	3	2	2	5	3	5	2	2	5	4	3	5	3	3	2	3	4	5	5	3	6	3	3	2	2	1	5	5	1	5	5	3	3
11	24	24		3		2	3	4	4	4	2	3	2	4	4		2	5	6	3	2	4	4	4	4	2	3	2	4	4	1	1	2	3	2	2	2	4
11	14	14		3		3	2	2	6	4	2	2	4	4	4
11	1	1		4		3	4	3	4	2	3	2	3	5	3		4	2	2	3	2	6	3	4	2	6	2	4	2	3	3	2	1	3	2	2	2	3	2	2	6	2	3	2	3	2	3	3	4
11	1	1		3		3	2	2	2	4	3	5	2	5	1		3	5	5	2	2	5	2	5	5	2	4	6	1	2	3	3	1	2	2	2	2	5	2	2	3	3	4	4	3	2	3	3	5
11	1	1		5		4	4	3	5	2	3	1	3	3	3		4	2	2	4	4	3	5	2	3	4	3	2	4	4	2	2	2		2	3	4	2	2	2	2	3	3	3	3	3	3	3	4
11	5	5		5		5		6	5	5	2	1	5	4	4		4	1	1	4	6	4	6	6	6	6	6	6
11	27	38		5		5	5	3	5	3	4	1	5	1	4		4	3	1	5	4	1	4	2	3	5	1	1	4	5	3	1	4	5	4	4	5	2	3	2	5	3	3	6	6	2	3	4	2
11	21	21		5		5	5	5	5	1	4	1	5	1	4		4	2	1	1	4	2	4	6	6	6	6	6	4	4	2	1	2	4	3	3	4	1	6	6	6	6	6	6	6	6	6	4	3
11	5	5		4		4	3	2	4	3	4	2	3	2	4		2	3	1	3	3	3	4	3	6	3	6	2	3	3	2	3	4	4	4	3	4	2	4	4	4	3	3	6	3	2	4	3	3
11	19	19		5		5	4	2	6	3	6	4	6	2	6		4	2	1	4	6	2	6	6	6	6	6	6	3	6	6	6	5	5	5	3	2	3	5	5	5	6	6	6	4	2	2	5	1
11	27	38		5		5	5	3	4	2	6	6	3	1	6		5	2	2	4	6	2	6	1	6	6	1	6	1	5	1	1	6	5	5	3	5	1	4	4	4	6	4	6	6	6	6	6	6
11	31	38		3		3	2	6	3	5	2	4	3	5	3		3	5	4	3	2	4	4	4	6	2	3	4	1	1	4	4	2	2	4	1	2	4	1	1	2	1	4	6	3	3	4	2	4
11	21	21		5		5	5	4	5	2	4	6	6	2	4		6	2	2	4	4	2	5	6	6	5	6	2
11	19	19		5		5	5	2	5	4	2	6	2	2	6		5	2	1	4	4	4	5	6	6	6	6	1	4	4	2	2	2	5	4	3	4	3	5	5	5	4	4	6	6	2	2	5	2
11	11	11		4		4	4	6	3	3	6	6	3	2	6		6	6	6	6	3	3	6	6	6	6	6	6	3	3	6	6
11	1	1		5		4	4	3	5	3	3	2	2	2	3		4	3	3	3	3	3	3	3	3	3	2	4	3	4	3	3	4	4	4	4	3	3	2	2	2	2	3	3	3	3	3	2	3
11				3		2	2	1	2	5	1	5	2	5	2
11	24	24		4		5	4	4	4	3	4	4	3	3	3		2	2	3	3	2	2	5	3	5	3	3	5	4	5	2	2	2	4	2	3	4	2	3	3	4	2	2	5	3	4	4	1	5
11	1	1		4		4		3	4	2	4	1	4	1	4		2	2	1	5	2	1	4	1	1	4	1	1	4	4	3	1	2	4	5	4	4	1	4	4	4	1	2	2	5	3	2	5	2
11	21	21		5		5	5	5	4	2	4	1	1	2	4		5	1	2	5	5	3	2	6	6	4	6	1	3	5	2	3	5	5	5	4	4	1	4	3	4	3	2	6	5	2	6	3	4
11	12	12		4		3	2	5	4	3	3	3	4	3	3		3	3	3	3	2	3	4	2	3	3	2	3	4	4	3	2	2	2	3	3	4	1	5	4	4	2	4	3	4	5	4	1	5
11	12	12		4		3	4	2	4	2	2	4	2	3	3		4	2	2	3	3	2	4	4	2	3	3	3	3	4	2	3	3	4	4	3	4	2	2	2	2	3	4	2	3	2	3	3	4
11	24	24		3		3	3	4	5	5	4	6	3	2	4		2	2	3	3	4	4	4	4	4	4	4	3	2	2	4	4	5	4	4	3	5	4	5	4	3	3	2	4	2	3	3	4	2
11	12	12		4		4	4	6	6	3	4	1	3	1	6
11	21	21		5		3	3	3	2	2	2		3	2	1
11	11	11		3		2	3	2		3	3	2	3	3	3		3	2	2	3	4	3	5	6	6	4	6	6	4	3	4	2	6	2	4	3	6	4	6	2	6	4	2	6	4	2	3	4	2
11	12	12		3		4	3	2	4	2	4	1	4	2	4
11	12	12		5		5	5	4	5	2	4	2	3	2	5		5	6	1	4	4	3	5	6	6	6	6	2	5	5	1	1	4	5	5	3	5	1	6	6	6	6	6	6	3	3	2	6	6
11	11	11		5		5	5	5	5	2	3	1	3	3	4		5	3	2	1	4	4	4	1	1	5	1	3	5	5	2	2	4	5	4	5	4	2	3	3	3	4	3	3	3	2	2	4	2
11	33	33		4		5	4	4	3	3	3	2	3	3	3		3	4	2	3	4	3	3	2	3	3	2	3	4	4	2	2	3	4	4	3	3	4	4	4	4	3	3	3	3	2	3	3	4
11	11	11		4		5	4	3	4	2	4	3	2	2	4		3	3	3	3	2	3	4	2	3	4	2	4	4	4	3	6	6	4	4	3	5	2	5	4	6
11	12	12		5		5	5	3	5	1	4	1	5	1	5		4	1	1	4	5	2	2	3	3	4	1	1	4	4	2	1	4	5	5	3	4	2	3	2	4	4	2	4	3	4	4	4	2
11	33	33		5		4	4	5	4	2	4	3	3	3	6		2	3	2	4	4	3	5	3	2	4	3	3	3	4	3	2	5	3	4	2	3	3	2	2	2	4	4	5	4	2	2	4	5
11	33	33		5		5	5	4	5	2	5	1	4	1	3		5	6	2	5	4	3	4	2	2	4	2	2	5	4	2	1	5	5	5	3	5	2	6	6	6	6	4	6	3	2	3	2	4
11	36	38		3		3	2	6	6	5	6	6	4	4	6		6	2	2	3	6	5	6	6	6				2	6	2	6
11	32	32		4		3	3	2	5	2	3	2	3	2	5		3	6	2	3	3	4	6	6	2
11	12	12		2		5	3	2	4	3	4	5	6	2	2		2	2	4	3	2	4	6	3	4	6	2	4	2	3	3	6	2	4	2	3	2	3	3	3	3	3	4	5	6	2	3	2	3
11	12	12		5		5	5	5	5
11	18	18		5		5	5	4	5	2	5	2	5	1	5		3	1	2	3	5	3	5	2	6	5	2	1	4	4	3	1	5	5	5	3	5	2	5	4	4	4	6	6	6	2	2	6	6
11	11	11		5		5	5	4	4	2	4	2	4	2	3		3	2	3
11	12	12		3		4	3	6	6	3	2	2	4	3	6		3	6	3	3	6	6	4	2	3		2	2	6	4	6	6	6	5	4	4	4	2	6	6	6	6	3	2	4	2	2	6	4
11	19	19		5		5	4	6	5	1	6	1	5	1	5		3	1	1	5	5	2	5	1	1	5	1	1	5	5	1	1	5	5	5	4	5	1	5	5	5	4	4	6	5	1	2	5	1
11	12	12		5		5	5	6	5	2	4	1	3	2	5		5	2	1	3	5	2	4	6	6	5	2	1	5	5	1	1	5	5	4	5	5	2	6	5	5	3	4	2	4	3	2	5	1
11	12	12		5		5	4	6	6	1	4	2	4	1	6		5	1	6	4	6	2	5	2	2	5	2	1	5	6	2	6	4	4	4	3	5	2	5	5	5	6	3	3	4	3	3	5	2
11	33	33		5		5	4	5	4	3	4	2	4	2	5		4	2	2	4	4	2	3	2	2	2	2	3	4	4	2	2	4	4	4	4	4	2	4	4	4	3	3	2	4	2	3	3	3
11	12	12		4		4	3	4	5	4	5	4	3	3	5		4	4	4	2	4	3	4	3	3	4	2	2	3	4	2	2	3	3	4	4	5	3	5	5	5	4	4	3	4	2	3	4	2
11	14	14		5		5	5	5	4	3	3	3	3	3	6
11	17	17		3		2	2	3	3	3	2	3	2	4	2
11	14	14		3		3	3	3	3	2	3	3	3	2	1		3	2	2	2	3	3	3	2	3	3	2	3	3	3	3	3	2	4	3	4	3	2	3	3	4	3	2	3	2	4	3	3	3
11	14	14		4		5	4	6	6	3	3	2	6	2	6
11	33	33		4		4	3	4	5	3	5	5	4	1	4
11	14	14		3		2	2	3	3	3	2	4	2	2	3		4	3	2	3	3	3	3	2	2	2	2	2	2	3	3	4	2	2	2	2	3	4	5	2	5	2	4	2	2	5	5	5	5
11	1	1		5		5	5	3	6	4	6	2	6	6	6		3	6	2	6	3	3	4	4	6	6	3	6	3	4	3	1	2	4	3	4	6	2	2	2	2	3	4	4	3	3	3	3	6
11	14	14		5		5	5	1	3	2	6	4	4	2	3		3	2	2	2	3	4	3	4	2	3	2	2	3	3	2	2	3	4	3	2	3	2
11	14	14		3		4	3	3	2	5	1	4	1	5	5		1	3	4	1	1	5	6	6	6	1	6	5	3	6	6	6	6	4	1	2	1	5	6	6	6	1	3	6	6	6	6	2	5
11	14	14		5		5	5	4	5		3	5	1	5	1		1	4	5	1	1	5	1	3	3	1	4	5	1	1	4	5	1	5	2	5	1	2	2	2	2	1	1	5	1	5	5	1	5
11	12	12		5		5	5	4	5	3	4	2	5	2	3		5	3	2	5	5	2	5	1	1	5	1	1	4	4	2	1	4	5	4	1	5	1	3	3	4	4	3	3	3	1	3	2	4
11	11	11		3		3	3	2	4	3	3	4	3	3	3
11	11	11		3		4	3	3	3	3	4	4	4	3	3		3	5	3	3	4	3	4	3	3	3	2	3	4	3	3	3
11	12	12		3		5	3	3	3	2	3	4	3	2	3		3	2	3	3	2	5	3	2	4	3	3	4	4	4	3	2	4	4	4	4	4	2	4	3	3	3	4	4	3	3	4	3	3
11	19	19		4		5	4	3	3	3	2	2	2	3	2		4	1	1	3	3	1	6	6	1	6	6	6	4	6	2	2	3	1	4	1	1	1	3	1	1	6	6	6	4	6	6	4	6
11	34	38		4		5	4	5	3	6	5	6	1	1	6		6	1	1	5	5	1	6	6	6	3	6	6	6	6	6	6
11	27	38		4		5	4	3	4	2	3	1	3	1	4		3	2	1	5	3	2	4	1	6	4	1	3	3	4	2	2	3	4	4	3	4	1	5	3	4	3	3	3	3	3	3	4	3
11	11	11		3		3	3	3	4	3	3	3	2	3	4		2	3	2	4	4	3	3	3	3	3	2	4	3	3	3	3	3	3	3	3	3	3	2	1	2	3	3	3	3	3	3	3	3
11	17	17		3		3	3	1	1	3	1	5	3	4	2		2	3	4	1	3	4	3	3	3	2	2	3	2	2	3	4	2	3	3	4	3	2	2	2	2	1	5	3	2	4	4	1	5
11	22	38		4		3	4	4	6	6	6	6	4	6	6
11	1	1		3		2	2	2	4	4	2	4	2	6	5		1	5	3	1	1	5	1	5	5	3	4	5	2	2	5	5	3	3	2	2	2	5	1	1	1	1	1	4	4	2	4	1	5
11	33	33		4		5	4	2	4	2	4	3	4	6	6
11	14	14		5		5	5	3	4	4	3	3	3	3	4		3	4	3	4	1	5	1	2	3	1	2	5	3	3	3	4	3	5	2	5	3	4	5	4	5	1	5	4	3	3	4	1	5
11	11	11		5		4	4	6	6	2	6	2	5	6	6		6	3	6	6	6	6	6	6	6	6	6	6	5	6	6	6	6	4	6	3	6	6	6	6	6	6	6	6	6	1	6	6	6
11	11	11		3		3	3	3	2	2	3	2	3	3	3
11	12	12		5		4	4	2	4	2	4	1	4	2	4		4	2	2	4	4	3	4	3	4	4	2	1	5	5	2	1	4	4	4	4	5	2	4	3	4	5	3	4	2	3	4	4	1
11	12	12		4		5	4	3	4	3	4	2	4	3	4		4	1	2	4	4	2	6	2	3	6	1	2	4	3	2	2	2	5	3	4	4	2	2	1	2	4	2	3	3	3	3	4	2
11	36	38		3		2	2	4	5	3	2	2	6	3	4		5	2	2	3	3	4	4	1	1	4	1	6	5	5	1	2	5	5	5	3	2	1	6	6	6	4	2	1	4	1	2	5	1
11	14	14		4		5	4	3	4	4	2	5	3	4	4		2	4	5	2	1	4	1	5	4	1	4	5	2	1	5	5	1	4	1	4	1	4	2	1	3	1	1	4	1	4	3	1	5
11	14	14		5		5	5	2	3	2	6	3	1	2	2		1	2	3	2	1	6	1	6	3	1	2	5	3	1	2	5	3	5	2	4	4	2	4	3	4	1	5	3	3	4	3	1	5
11	12	12		4		4	5	4	4	2	4	1	4	1	4		5	2	2	5	4	3	4	2	3	6	2	2	3	4	2	2	3	5	5	3	5	1	6	6	6	4	3	3	4	3	2	4	2
11	12	12		4		4	3	2	4	2	4	2	4	2	4		4	2	4	4	4	3	4	2	3	3	2	3	4	4	3	2	3	5	5	5	5	1	4	4	4	3	3	3	3	4	3	4	3
11	36	38		4		5	4	5	5	4	2	1	4	1	2
11	12	12		3		3	2	4	4	3	3	3	3	3	3		4	2	2	3	4	2	4	6	6	6	6	6	2	6	2	6	2	2	2	3	3	2	6	6	6	6	6	6	6	2	2	6	6
11	11	11		3		3	3	3	5	2	3	3	3	2	3		3	2	3	3	4	3	5	2	2	4	2	3	2	5	2	2	2	4	2	2	3	2	2	1	2	4	4	3	3	2	3	2	2
11	32	32		3		3	3	3	2	3	1	4	3	4	6		2	2	4	1	1	4	6	5	5	6	6	6	2	6	6	6	2	2	2	2	3	5	2	2	2	2	2	5	3	4	4	2	4
11	32	32		3		2	3	1	5	3	3	2	5	2	4
11	1	1		4		4	4	1	3	2	1	5	2	2	4		2	3	3	2	3	4	3	3	3	3	5	3	3	3	5	4	3	4	4	4	4	4	2	1	1	3	4	3	3	2	2	3	4
11	5	5		4		4	3	2	4	2	2	3	1	3	2		4	2	3	2	3	4	2	6	6	6	6	3	2	2	3	3	3	4	2	3	2	3	1	1	1	4	2	6	3	6	6	3	6
11	11	11		3		4	3	4	4	3	3	2	1	2	2		2	2	3	3	2	4	2	2	4	2	2	4	4	4	4	3	2	2	2	2	2	3	1	1	4	3	2	3	3	3	3	3	3
11	19	19		5		5	5	6	6	5	1	6	5	3	6		6	6	6	5	6	5	6	3	6	6	3	6	1	6	1	6	1	5	2	6	1	4	5	5	5	6	4	6	5	5	5	6	6
11	31	38		5		5	5	6	5	4	3	2	2	2	3		2	1	2	5	3	4	3	1	5	3	1	4	2	5	3	2	4	5	5	4	4	1	3	3	5	2	4	5	3	3	5	3	4
11	1	1		4		4	4	3	4	3	3	3	3	2	3		2	2	2	4	3	3	6	2	3	6	2	2	3	4	3	2	6	4	5	3	4	2	3	2	3	3	3	2	3	2	2	6	3
11	27	38		3		4	4	2	4	3	3	2	1	3	4		4	3	2	4	3	2	3	2	2	3	2	2	3	3	4	3	1	2	1	2	3	2	1	1	1	3	4	3	3	3	3	4	2
11	12	12		5		5	5	4	5	1	1	5	5	1	4		6	1	2	5	5	2	5	1	2	5	1	1	6	5	2	1	4	5	5		5	1	4	4	5	3	4	3	4	2	2	3	3
11	19	19		4		4	3	1	3	3	3	2	1	1	3		1	4	1	1	3	1	4	2	2	4	1	1	3	5	5	2	3	4	4	4	4	2	4	4	4	1	3	1	3	5	6	1	3
11	18	18		5		5	5	6	6	6	5	1	5	1	6		6	1	6	5	6	6	6	6	6	6	6	6	5	5	6	6	6	6	6	5	5	1	5	5	5	6	6	6	6	6	6	5	1
11	31	38		5		5	4	6	4	3	4	1	3	2	4		5	6	1	5	4	2	4	2	3	4	6	1	4	4	2	2	6	4	4	3	5	1	5	6	5	6	3	3	4	2	3	6	6
11	33	33		5		5	5	5	5	1	5	2	4	2	5		2	3	4	5	5	4	5	2	4	5	3	1	1	5	3	2	3	4	5	4	5	2	4	5	5	1	2	3	4	1	2	1	5
11	1	1		3		4	3	5	4	3	5	2	4	1	4		5	2	1	4	3	2	2	1	3	3	2	1	4	5	4	1	6	4	4	2	3	2	5	3	4	3	3	3	3	6	4	5	2
11	33	33		4		4	3	2	5	2	2		5	6
11	22	38		3		4	3	5	4	2	4	3	3	3	3		3	2	3	4	4	2	3	2	2	4	2	2	2	5	1	2	2	5	5	4	5	2	4	2	4	4	3	2	4	2	2	4	2
11	31	38		3		3	3	6	5	2	5	5	3	1	5		4	2	3	4	4	2	5	2	6	6	2	1	4	4	1	1	2	4	5	2	5	2	6	6	6
11	11	11		4		4	4	2	3	3	3	2	4	3	3
11	17	17		3		3	3	3	4	4	1	3	1	6	1		1	1	2	2	1	5	1	5	5	1	5	5	1	1	3	5	3	4	3	2	2	4	1	1	1	6	5	4	3	4	4	2	4
11	33	33		5		5	5	4	4	2	2	2	2	2	3		4	2	3	3	3	3	5	2	3	2	2	2	3	4	3	2	4	4	4	4	5	1	3	2	1	3	2	3	3	2	3	4	3
11	33	33		4		5	4	3	5	4	3	4	4	3	3		3	3	4	3	3	2	3	2	2	3	2	5	4	3	3	4	4	4	3	4	4	2	4	4	4	3	4	2	4	2	2
11	17	17		2		3	2	2	4	5	1	5	1	5	1		2	3	6	1	1	5	4	6	2		4	5	1	1	1	1	1	1	1	4	1	2	1	1	1	1	5	3	3	3	3	1	5
11	14	14		4		5	4	3	3	3	3	1	1	1	1
11	34	38		4		4	5	4	5	2	4	2	3	2	5		4	2	2	4	4	2	5	2	6	4	6	1	4	4	2	2	3	3	4	6	3	2	6	2	6	4	3	6	4	3	6	4	2
11	1	1		4		3	4	3	4	3	3	3	3	3	4		2	6	4	3	6	4	6	4	4	6	2	6	6	6	6	6	6	4	3	6	3	6	6	6	6	6	6	3	3	2	2	6	6
11	34	38		4		4	4	3	4	3	4	2	4	2	4		4		2	4	4	2	4	2	2	2	2	2	4	4	2	2	3	4	4	3	4	2	6	6	6	6	6	6	6	2	2	6	6
11	24	24		5		5	4	5	4	5	4	3	3	3	3		3	4	2	3	3	4	3	2	3	3	2	3	5	5	2	1	2	5	4	4	5	1	6	6	4	3	6	3	4	3	3	3	4
11	12	12		3		2	3	2	3	5	5	2	2	4	2
11	19	19		4		5	4	5	4	3	3	2	3	2	3		2	2	3	4	3	3	6	6	3	3	6	6
11	36	38		5		5	4	3	4	2	3	2	4	1	2		4	2	1	3	4	3	4	2	3	3	1	2	2	3	2	2	3	4	3	5	2	1	3	2	4
11	18	18		5		5	5	5	4	3	5	1	6	3	6		3	1	3	3	3	2	4	2	3	4	1	2	3	3	2	3	3	5	4	4	4	3	5	5	5	3	3	3	3	2	3	3	4
11	1	1		3		4	4	5	5	2	2	3	5	5	3		4	2	2	2	4	3	5	5	3	5	2	3	4	4	3	2	5	4	4	5	5	1	4	4	4	2	3	3	3	2	2	4	5
11	11	11		4		4	3	2	4	2	3	3	2	2	4		4	2	2	3	4	3	4	3	2	3	2	2	2	4	2	2	2	4	4	3	5	2	5	4	4	2	3	2	4	2	2	4	2
11	32	32		4		3	3	3	3	2	3	2	1	2	3		2	2	3	3	3	5	2	3	3	3	2	2	1	2	5	4	4	2	2	2	3	3	2	2	2	3	2	3	3	3	3	2	3
11	31	38		5		4	4	3	5	5	5	2	4	2	5		4	4	2	5	5	3	4	2	3	5	2	1
11	5	5		5		5	5	6	6	3	4	1	5	1	6		4	6	1	5	5	3	5	3	6	4	1	6	5	5	1	1	4	5	5	4	5	1	3	2	3
11	33	33		4		5	4	5	5	2	4	4	3	2	4		2	3	2	4	4	3	4	2	5	3	2	3	5	5	2	1	3	4	4	3	4	2	2	2	3	3	3	4	4	2	3		3
11	24	24		3		4	3	5	6	2	4	1	3	5	5
11	17	17		4		4	3	5	5	3	3	3	3	3	2		4	2	3	3	3	3	2	3	3	3	2	3	3	3	3	3	2	3	2	3	2	4	3	2	2	3	2	3	2	5	4	3	3
11	1	1		4		4	3	3	2	2	3	1	3	2	4		3	2	2	4	3	2	3	1	2	4	1	2	3	3	2	1	4	4	4	3	3	1
11	34	38		4		4	4	2	4	3	4	2	4	2	4		6	2	2	4	4	2	4	2	6	4	6	2	4	4	3	2	5	4	5	3	4	3	4	4	4	4	6	6	3	3	3	4	2
11	21	21		3		3	2	2	6	4	3	1	2	6	6		5	6	2	4	3	4	6	6	6	6	6	6	1	6	1	6	6	4	3	2	6	4	6	6	6
11	12	12		3		3	3	2	3	3	2	4	3	3	3		4	2	2	4	4	3	2	2	3	4	2	2	4	4	2	2	2	4	4	3	4	3	6	5	5	4	4	4	3	3	3	3	2
11	33	33		5		4	4	3	5	2	6	6	3	1	6		5	6	1	4	4	2	6	6	6	4	6	6	6	5	2	2	6	4	4	4	6	2	6	6	6	5	3	6	3	2	2	6	6
11	12	12		3		5	2	3	4	3	4	5	1	3	2		2	4	5	4	3	3	5	3	2	3	4	5	2	2	5	5	2	5	2	4	5	3	5	5	5	1	5	2	3	4	3	2	5
11				5		5	4	4	4	5	4	3	2	5	5		3	5	3	4	5	1	5	3	3	4	2	1	1	1	4	5	1	4	4	5	4	1	6	6	6	1	3	3	3	4	3	6	4
11	14	14		5		5	5	5	5	5	1	5	1	5	1		1	5	3		1	5	1	5	1	1	5	5	1	1	5	5	1	5	1	5	1	5	4	4	4	1	1	4	1	5	5	1	5
11	1	1		4		3	3	2	3	3	4	4	3	4	4		3	2	3	4	2	4	4	4	4	3	4	4	2	3	4	2	2	2	2	2	2	3	2	2	2	2	4	4	3	4	4	2	4
11	12	12		4		6	4	6	6	2	6	6	6	6	6		6	6
11	36	38		3		5	5	3	4	2	6	2	4	2	6		2	2	1	4	6		2	2	3	6	6	6	4	5	2	2	4	5	4	4	5	5	4	4	4	4	3	6	6	3	6	4	6
11	18	18		5		5	5	5	5	2	2	2	2	3	3		4	2	2	3	4	3	4	2	2	3	2	2	5	5	2	2	3	5	3	5	3	1	4	4	4	3	4	3	3	2	3	2	4
11	12	12		4		4	5	5	5	3	4	5	3	4	6		4	6	6	3	4	4	4	6	6	6		6	3	3	4	4	3	4	4	4	2	6	6	6	6	1	5	4	2	3	3	1	5
11	36	38		5		5	3	4	5	2	3	6	4	4	6		5	3	2	4	4	3	4	3	4	6	3	2	5	5	5	2	4	4	3	3	3	2	2	3	3	6	3	3	4	3	2	4	4
11	14	14		5		5	4	3	3	3	2	5	2	3	2		3	4	4	2	1	5	4	2	2	1	2	3	3	2	3	4	4	3	4	3	3	3	4	4	4	1	3	3	2	3	3	1	5
11	18	18		5		5	5	4	4	2	4	3	4	2	4		3	1	2	4	4	2	4	3	3	4	2	2	5	5	4	2	3	4	4	2	4	3	4	4	4	2	4	4	3	2	3	3	3
11	33	33		5		4	4	3	4	3	3	3	4	3	3		3	6	3	3	3	2	3	2	2	3	2	5	3	3	3	3	4	5	4	5	5	2	4	4	4	3	4	2	4	2	2	3	4
11	18	18		4		4	4	3	4	2	4	1	4	2	4		4
11	11	11		4		4	3	4	4	3	4	2	3	2	3		4	2	2	4	4	3	4	3	3	4	2	2	3	4	2	2	4	4	4	4	5	2	2	3	4	3	3	4	3	2	3	4	2
11	14	14		5		5	5	4	5	5	2	4	1	4	2		4	5	2	4	3	3	2	1	2	1	1	5	1	1	5	5	3	5	3	4	2	4	4	3	4	1	1	4	1	5	4	1	5
11	5	5		4		4	3	3	4	3	6	1	4	6	5
11	33	33		5		5	5	3	4	2	3	2	5	1	5		5	1	1	3	3	2	3	2	3	4	2	1	5	5	3	2	4	5	5	4	4	1	2	2	3	3	2	3	3	3	2	3	2
11	11	11		4		4	4	3	4	3	3	3	2	2	3		3	3	3	4	3	3	3	3	3	3	3	3	3	3	3	3
11	1	1		5		5	5	3	5	2	4	5	4	3	4		3	3	2	4	4	3	5	3	3	3	2	2	3	3	2	3	3	4	3	4	3	2	4	2	4	2	5	3	3	3	2	2	5
11	1	1		3		3	3	2	3	3	3	2	2	3	2		2	3	3	2	3	4	4	5	4	3	5	5	3	3	4	4	4	4	3	3	2	3	2	2	2	2	2	5	3	3	4	2	5
11	18	18		3		2	2	2	4	5	3	3	2	2	4		2	3	3	3	2	4	4	3	6	6	1	3	1	3	2	2	4	3	4	3	4	4	6	6	6	3	4	6	2	4	5	6	6
11	17	17		3		3	3	2	4	2	2	2	3	4	3		2	4	2	2	2	4	3	3	1	2	1	3	4	4	4	4	2	3	2	3	2	3	3	3	3	2	4	2	2	3	2	2	2
11	12	12		4		3	3	2	4	2	4	2	3	2	3		3	2	2	4	3	3	6	2	3	2	2	2	2	4	2	2	2	2	3	3	4	1	4	4	4	3	2	4	3	3	3	3	3
11	12	12		4		5	5	4	4	2	2	1	3	2	3		5	3	3	4	3	3	3	6	6	4	6	6	2	6	4	6	1	4	5	4	5	2	5	6	6	5	2	6	3	3	3	4	2
11	12	12		5		5	5	6	6	2	6	6	3	6	6		4	2	6	6	4	6	6	6	6	6	6	6	4	4	2	2	6	4	4	6	3	1	6	6	6	4	3	6	3	3	3	6	6
11	14	14		5		5	5	1	5	1	5	1	4	1	5		4	1	2	5	5	1	5	1	1	5	1	1	5	5	1	1	4	5	5	2	5	1	3	1	4	5	5	1	5	1	1	5	1
11	14	14		4		4	3	2	3	2	4	2	4	2	2		4	2	2	3	4	2	3	4	2	3	2	2	4	4	2	2	4	4	4	4	4	2	3	3	3	1	2	4	3	2	2	1	1
11	12	12		5		5	5	5	5	3	3	2	5	4	5		4	4	1	4	5	2	2	2	3	4	4	2	5	5	1	1	2	2	5	3	4	1	3	2	4	3	5	5	3	3	4	3	6
11	19	19		5		5	5	3	5	1	5	1	5	1	5		1	1	1	5	5	1	5	1	6	5	1	1	5	5	2	1	5	5	5	5	5	1	5	5	5	5	1	6	5	1	1	5	1
11	14	14		3		3	3	1	4	2	2	3	2	3	6		3	2	2	4	4	3	4	3	4	3	2	3	3	4	2	2	2	3	2	3	3	1	1	1	1	4	4	6	3	2	3	3	3
11	11	11		4		4	4	3	4	5	3	2	3	3	3
11	14	14		4		4	5	2	5	3	1	6	2	6	2		3	3	2	1	2	3	2	1	6	1	6	6	5	5	2	1	2	4	3	5	5	2	4	4	4	3	4	6	4	3	3	3	2
11	11	11		6		3	3	1	3	3	3	3	3	2	4		2	3	3	4	3	2	2	3	3	2	3	1	4	4	2	3	4	4	4	3	4	2	4	4	4	3	3	3	2	3	3	4	3
11	19	19		5		4	4	3	5	2	4	2	4	6	4		4	6	2	4	4	3	4	6	2	4	6	2	4	4	2	2	3	4	4	3	4	2	2	1	2	5	2	2	4	2	3	4	2
11	1	1		3		3	2	3	4	4	4	5	3	2	3		2	3	5	2	6	3	4	3	2	4	2	3	3	4	2	2	2	3	2	3	4	2	2	2	2	3	4	3	3	4	4	1	3
11	35	38		5		5	5	6	6	3	4	1	3	2	6
11	24	24		3		3	4	3	4	4	3	2	3	2	6		4	6	2	4	4	3	4	2	2	3	6	2	4	4	2	2	4	4	4	3	4	2	6	6	6	2	4	2	2	2	3	3	4
11	24	24		4		4	4	5	5	6	3	5	5	3	4		4	6	2	5	3	6	5	2	2	5	1	2	3	4	3	1	6	5	5	3	4	2	4	3	4	3	6	6	4	2	2	4	2
11	5	5		5		5	5	1	4	3	3	3	2	2	4
11	12	12		5		5	5	5	4	3	3	2	5	3	1
11	12	12		4		5	4	2	4	2	6	1	2	2	6		5	2	1	5	4	2	5	6	3	5	2	1	5	5	1	1	5	5	5	5	5	1	6	6	6	3	3	3	4	2	2	4	3
11	33	33		5		5	5	5	5	2	5	1	5	1	5		4	1	1	4	4	2	4	1	1	4	1	1	4	4	1	1	2	5	5	4	4	1	5	5	5	2	4	4	3	1	3	1	4
11	12	12		4		5	5	4	4	3	4	2	4	3	4
11	11	11		5		5	5	4	4	3	3	2	4	3	3		3	2	2	4	3	3	6	3	3	6	2	3	3	4	2	2	2	4	3	3	2		4	4	3	2	3	3	4	2	3	2	2
11	14	14		2		4	4	2	4	5	3	5	5	3	3		3	4	3	2	2	4	2	3	3	2	3	3	3	3	4	2	3	3	3	2	2	3	4	5	3	2	4	3	4	3	3	3	4
11	33	33		4		3	3	2	2	5	2	3	1	5	2		2	4	2	4	3	4	3	4	4	4	2	4	3	3	4	2	2	3	2	4	2	2	3	3	3	2	4	4	3	4	4	3	4
11	11	11		5		4	4	5	5	2	4	3	3	3	4
11	11	11		5		5	5	5	4	1	4	1	4	2	5		3	2	2	3	4	3	5	3	3	3	2	2	4	4	2	2	4	4	4	3	4		2	4	2	4	3	3	4	2	3	4	3
11	12	12		3		3	3	2	4	5		2	2	5	4		2	6	2	3	3	3	2	3	3	3	3	4	2	3	4	2	2	4	3	4	3	3	1	1	1	2	2	3	3	2	3	2	2
11	32	32		4		4	3	3	4	3	3	2	3	2	4		3	2	2	3	3	3	6	2	3	3	2	3	5	5	3	2	4	4	4	4	4	3	6	6	6	2	4	4	3	3	3	3	6
11	27	38		6		4	6	6	6	6	6	6	6	6	6		2	6	2	6	6	3	6	6	6	6	6	6	2	6	3	3	6	6	6	2	3	6	6	6	6	6	3	6	3	3	6	6	6
11	12	12		5		5	5	4	5	3	5	1	5	1	5		4	1	1	5	5	1	5	1	1	5	1	1	5	5	1	1	4	5	5	2	5	1	5	4	4	5	5	2	5	2	2	5	1
11	17	17		3		3	3	4	4	2	4	3	3	2	4		4	2	3	3	3	3	4	6	6	3	6	3	3	3	2	4	3	4	6	4	4	3	6	6	6	3	3	6	4	2	2	3	3
11	1	1		4		4	4	3	4	2	4	3	3	3	3		3	2	3	3	3	3	3	2	3	3	2	3	3	4	3	3	3	4	4	4	4	1	4	4	4	3	3	6	6	6	6	4	3
11	14	14		5		5	4	4	4	2	3	1	4	1	3		3	2	2	4	2	2	2	3	2	1	2	3	6	3	2	6	3	4	3	4	4	2	4	3	4	1	3	3	2	3	2	2	3
11	33	33		3		3	3	2	2	4	2	5	3	4	2		2	4	4	2	2	3	4	3	3	2	3	2	2	3	2	2	2	4	2	4	3	2	4	4		2	4	3	3	4	4	3	4
11	24	24		5		5	5	4	3	3	2	3	4	2	6		6	6	6	3	3	3	6	2	3	6	2	2	3	6	4	2	2	4	2	4	4	2	6	6	6	6	3	3	3	2	2	6	6
11	14	14		5		5	4	3	3	3	2	5	4	5	4		1	3	5	2	1	5	4	1	2	1	1	4	2	1	3	4	2	4	3	4	3	4	2	2	3	1	4	3	2	3	3	1	5
11	21	21		3		4	3	1	4	5	3	5	3	5	4		2	4	3	3	2	4	1	4	4	2	3	5	2	3	4	2	2	4	2	3	3	2	1	1	1	2	4	4	2	4	4	1	5
11	33	33		3		3	3	4	4	2	6	2	3	4	2		4	6	2	5	3	6	6	3	3	6	1	4	3	4	2	2	6	4	4	3	4	3	5	2	3	3	4	4	2	4	3	6	3
11	1	1		4		4	4	4	4	5	2	3	1	3	2		4	4	2	4	2	4	3	3	3	4	2	3	3	4	2	2	4	4	3	5	3	1	6	6	6	2	4	3	3	3	3	4	4
11	12	12		3		3	2	2	3	3	3	3	3	6	1		2	3	3	3	1	1	5	5	5	1	4	4	1	1	3	5	1	3	1	3	3	4				1	5	5	2	4	4	1	5
11	33	33		4		4	3	4	5	3	3	3	3	2	4		3	3	2	3	3	3	3	3	4	3	2	4	5	5	2	2	4	5	5	4	5	2	5	5	5	2	4	4	3	2	3	3	5
11	24	24		3		4	3	2	4	5	2	3	3	4	3		2	3	3	3	3	2	3	2	3	3	2	2	2	3	5	2	2	4	3	4	4	2	4	2	3	3	2	2	4	3	3	2	5
11	11	11		3		3	3	3	4	2	2	2	2	2	1		3	4	2	3	2	3	3	4	3	3	2	2	2	3	2	3	3	4	2	2	2	2	1	1	1	2	4	4	2	3	3	4	2
11	11	11		5		4	4	3	3	3	2	4	3	2	3		4	4	3	3	3	3	4	2	3	3	2	2	4	4	2	3	2	5	4	3	3	1	2	1	2	3	3	3	3	2	2	3	4
11	14	14		4		4	3	3	4	3	3	3	2	2	2
11	11	11		5		5	5	2	5	5	3	3	3	2	4		5	6	1	3	4	3	4	4	3	6	2	1
11	12	12		4		4	3	1	3	3	2	3	3	2	6		2	2	2	3	2	2	4	2	2	6	2	4	2	6	2	3	2	4	3	6	3	2	6	6	6	2	3	2	4	2	2	2	4
11				3		2	3	6	6	6	3	1	1	4	6
11	36	38		5		5	5	3	5	1	6	6	5	6	6		5	2	5	5	5	6	5	6	6	5	6	1	5	5	1	1	6	4	4	6	5	5	4	4	4	5	2	6	3	2	2	6	2
11	19	19		3		3	4	3	4	4	2	4	2	2	3		4	1	2		3	3	4	2	2	4	2	2
11	32	32		3		3	3	2	5	3	4	2	3	2	4		3	3	2	3	3	1		3	2	6	6	6	3	5	2	2	3	6	4	6	5	2	6	6	6	3	3	6	3	6	6	6	3
11	11	11		5		4	4	2	4	3	4	1	3	2	3
11	11	11		4		4	3	2	5	2	4	1	4	2	3		5	4	3	4	2	2	4	2	6	4	6	2	4	5	1	1	4	4	4	4	4	4	3	1	2	4	3	6	4	2	2	5	2
11	12	12		3		4	3	6	6	2	6	4	4	2	6		6	2	6	4	6	2	4	6	6	6	6	6	3	4	2	2	1	3	2	3	2	2	6	6	6	6	6	6	6	6	2	6	6
11	11	11		5		5	4	5	5	3	3	2	5	2	3		4	1	2	3	4	2	4	3	2	5	2	2	3	5	2	2	4	5	4	5	3	2	3	3		3	3	2	4	3	2	3	3
11	11	11		5		5	3	4	5	3	3	4	4	2	4		4	1	2	4	4	2	4	2	2	3	2	2	5	4	2	2	4	5	4	6	5	1	4	4	4	4	3	2	3	2	2	4	1
11	1	1		4		4	5	3	5	4	3	3	2	2	4		4	3	3	3	4	2	5	2	2	5	3	2	4	4	2	2	5	5	5	5	5	1	3	1	3	3	4	3	4	4	3	4	3
11	21	21		4		5	4	4	3	3	2	5	2	4	6		2	3	4	3	2	3	5	4	4	2	2	5	4	3	1	2
11	33	33		3		3	3	5	5	4	3	4	2	3	2		1	1	3	2	4	4	4	3	3	2	3	2	2	4	3	3	4	4	4	3	3	3	6	5	5	1	5	5	3	3	4	1	1
11	12	12		4		3	3	3	3	3	4	4	3	3	2		4	2	2	3	3	4	4	2	2	4	2	4	4	4	2	2	3	4	4	4	4	4	5	4	3	3	3	2	2	2	2	4	3
11	12	12		4		5	4	3	6	1	6	6	4	1	6
11	33	33		4		3	3	6	6	3	1	1	1	5	6		6	6	6	6	6	1	6	6	6	6	6	6	3	6	1	6	1	1	2	1	2	4	6	6	6	2	5	6	1	5	5	6	6
11	12	12		4		4	5	3	3	3	3	3	1	2	2		3	2	4	2	3	5	5	3	4	4	3	2	4	4	5	2	4	5	3	5	5	2	4	1	4	1	4	3	3	3	4	2	5
11	21	21		3		3	3
11	1	1		4		3	3	2	3	2	2	4	1	2	2
11	21	21		4		4	3	3	5	2	3	3	3	2	4
11	11	11		4		5	4		4	3	3	4	1	3	3		3	1	4	4	1	4	4	3	3	1	3	4	4	3	4	3	3	3	3	3	3	2	2	2	2	1	1	3	3	1	3	3	4
11	1	1		5		4	5	5	5	1	1	2	3	1	1		4	1	1	4	4	2	5	2	1	3	1	2	4	5	1	1	5	5	4	5	5	1	4	4	4	4	6	3	3	1	2	4	3
11	32	32		4		5	4	4	4	4	3	3	3	3	3		3	4	2	4	3	5	3	3	3	3	3	3	1	6	1	1	3	3	3	2	4	4	6	6	6	2	5	4	3	3	3	2	3
11	1	1		4		4	3	1	3	3	3	3	3	3	3		3	2	3	3	3	3	3	4	4	2	4	3
11	21	21		5		5	4	3	4	3	6	2	3	4	6		3	1	2	4	4	4	4	1	3	6	1	3	4	5	2	1	1	4	1	3	2	2	6	6	6	4	4	3	3	3	6	4	2
11	18	18		5		5	5	5	5	2	6	1	5	1	2		5	2	2	4	6	2	5	3	3	3	2	2	4	4	2	2	6	4	5	4	5	2	6	6	6	3	3	3	4	2	3	3	4
11	12	12		4		5	4	4	6	2	2	5	1	3	3		5	5	3	3	2	4	6	5	5	2	4	5	3	3	2	2	2	4	2	4	4	2	3	2	1	2	1	5	3	3	3	3	4
11	21	21		4		5	3	1	6		3	1	5	6	2		4	5	4	2	1	3	1	1	3	6	2	5	5	1	1	1	2	5	2	5	4	3	6	6	6	1	6	3	3	3	3	1	5
11	12	12		4		5	3	2	5	3	5	3	3	2	4		4	2	5	3	3	2	4	3	3	4	3	2	5	5	4	2	5	5	5	5	4	2	4	4	5	3	4	3	3	3	2	4	3
11	19	19		5		4	4	3	3	3	4	3	3	2	4		3	2	2	3	3	3	3	1	2	3	1	2
11	24	24		3		2	2	3	2	6	3	2	3	3	6		4	4	3	3	3	2	6	2	2
11	33	33		4		4	4	5	4	2	4	3	4	3	4		4	3	2	4	4	4	4	3	3	4	2	2	5	4	2	2	4	4	5		5	2	4	4	3	4	3	3	3	3	3	4	3
11	33	33		5		4	4	4	4	3	3	2	4	2	3		4	2	2	2	4	2	2	2	3	4	2	2	4	4	2	2	4	4	4	3	4	2	3	3	4	4	3	2	4	2	2	4	2
11	19	19		4		4	4	4	4	2	4	2	6	1	6		5	1	1	5	3	3	4	2	6	4	6	4	5	5	1	1	3	4	3	3	5	2	4	1	3	4	3	6	3	2	3	4	3
11	33	33		5		5	5	5	5	3	3	2	3	2	2		1	1	3	4	1	3	6	2	3	6	1	4	4	5	1	1	6	4	4	4	5	1	5	5	5	1	4	2	3	3	6	1	5
11	33	33		5		5	5	5	5	3	4	3	4	2	4		3	2	2	3	4	3	3	2	3	5	2	2	4	4	3	3	5	4	4	5	5	2	2	3	4	4	3	3	4	2	2	3	2
11	33	33		4		5	5	3	4	2	4	6	3	6	4		6	6	2	3	6	6	4	1	2	6	3	1
11	1	1		4		4	4	4	4	3	4	2	4	2	4		3	2	2	4	4	3	5	3	4	4	2	3	4	4	4	2	2	5	2	4	4	2	4	2	4	3	3	4	4	3	3	3	3
11	11	11		4		3	4	3		3	3	2	3	2	3		4	3	2	4	4	3	4	3	3	4	1	1	4	4	2	1	5	5	4	4	5	1	3	3	3	3	3	3	3	3	3	3	4
11	31	38		4		4	4	6	4	2	4	3	3	2	4		3	2	2	4	4	3	4	2	6	4	4	2	3	4	3	3	4	4	4	4	4	2	4	4	4	4	2	6	3	3	2	4	2
11	14	14		4		4	4	3	5	2	4	2	5	1	4		4	1	3	3	3	3	4	2	2	4	2	2	4	4	3	2	3	4	4	4	4	2	3	3	3	3	2	2	4	4	2	4	1
11	1	1		3		4	3	4	4	5	3	2	3	2	3		3	2	3	4	3	5	2	3	3	2	3	4	1	4	1	1	3	4	3	3	3	3	3	2	2	3	3	3	3	3	4	3	3
11	1	1		3		3	4	6	5	3	5	3	2	5	4		4	2	3	2	1	3	3	2	5	3	2	3	2	3	5	3	4	5	4	4	3	3	6	6	6	2	3	6	3	6	3	2	4
11	33	33		3		5	4	4	5	3	4	3	3	4	3		4	2	2	4	3	4	4	3	5	6	1	6	5	5	1	2	4	5	4	5	4	1	5	4	4	3	2	4	4	2	3	3	3
11	18	18		5		5	4	4	4	3	5	2	3	3	4		2	4	3	3	3	5	4		3	3	2	3	3	4	2	2	3	4	4	4	5	2	4	4	5	2	5	4	3	2	4	2	4
11	32	32		4		5	4	3	5	3	2	1	4	3	4		3	6	3	4	3	2	3	2	3	3	1	4	4	5	4	2	2	5	5	4	5	2	6	6	6	3	4	4	3	2	2	4	4
11	11	11		3		3	1	1	2	3	1	5	4	5	2		1	2	5	1	1	2	2	2	2	2	2	1	4	4	3	3	2	5	3	5	4	1	2	1	4	1	5	3	3	3	3	1	4
11	33	33		5		4	4	4	4	3	2	1	4	2	6		3	6	6	4	4	2	4	3	3	6	2	6	4	5	2	6	5	4	6	4	4	2	6	6	6	4	6	3	4	2	2	6	6
11	11	11		4		5	3	1	4	4	3	2	3	3	4
11	14	14		4		3	3	3	4	2	4	4	4	2	3		3	2	4	3	2	4	2	5	3	2	2	4	2	3	2	5	1	3	2	2	2	4	1	1	1	1	3	2	3	1	3	2	4
11	14	14		4		4	3	1	4	3	4	2	4	3	4		4	3	3	3	3	3	4	3	3	3	3	2	4	4	4	2	4	4	4	3	5	2	3	2	3	3	4	3	3	3	3	4	3
11	22	38		4		5	4	3	3	2	4	4	5	1	6		5	1	3	3	3	2	5	2	2	4	1	1	3	5	1	2	3	5	4	5	5	1	1	2	5	4	3	3	4	2	2	4	2
11	24	24		3		4	3	3	4	4	4	2	4	4	3		4	3	2	4	4	3	4	2	2	2	6	4	3	3	4	2	3	4	4	3	2	1	6	6	6	4	6	6	4	2	3	4	3
11	32	32		6		6	5	3	5	2	3	1	5	3	5		6	2	1	6	5	1	2	1	3	4	2	1	6	5	1	1	2	4	4	5	5	1	5	5	5	3	3	4	4	3	3	3	4
11	32	32		5		5	5	1	5	1	4	1	4	1	4		4	5	1	5	4	1	4	1	1	4	1	1	5	5	1	1	1	2	2	3	3	1	4	3	3	4	1	1	4	6	1	3	2
11	12	12		5		5	5	5	5	2	3	1	4	3	4		4	3	2	4	3	2	4	3	5	4	1	2	5	4	4	2	3	5	4	4	5	1	3	3	4	4	4	4	3	3	4	4	2
11	1	1		3		2	2	2	1	5	1	5	2	5	1		1	4	5	1	1	5	3	4	4	2	3	4	2	2	4	4	1	2	1	1	2	4	2	3	2	1	5	4	3	2	4	1	4
11				5		5	3	1	5	1	6	2	5	2	5		3	6	2	5	4	2	6	3	3	6	2	2	4	2	3	2	1	4	5	3	5	2	6	6	6	1	3	3	4	2	2	1	1
11	24	24		4		4	4	3	5	3	3	2	3	2	2		2	4	2	3	4	2	5	2	2	3	2	3	3	4	3	2	3	4	3	2	4	1	6	6	6	3	3	3	4	3	2	3	4
11	12	12		4		4	3	4	4	3	3	2	2	3	2		3	4	2	4	2	3	3	2	2	3	2	2	2	3	4	3	2	3	2	3	3	3	2	2	4
11	12	12		4		4	3	2	3	4	3	5	3	6	4		3	6	4	2			1	3	3	3	3	3	3	3	3	3	5	4	4	4	2	3	1	1	1	1	3	3	3	3	3	1	4
11	12	12		4		4	4	4	4	2	6	4	4	2	4		4	2	2	4	4	2	4	2	2	4	2	2	4	4	2	2	5	5	5	5	4	1	5	5	5	4	2	2	4	2	2	4	2
11	24	24		5		5	4	4	5	4	4	1	4	1	4		4	2	2	4	5	2	4	2	2	4	2	1	4	5	3	2	5	5	5	3	5	2	5	5	5	5	3	2	5	2	2	5	1
11	11	11		5		5	5	4	4	2	6	6	3	2	4		4	6	2	4	3	3	6	2	2	4	2	3	3	4	2	1	3	3	2	2	4	2	6	6	6	3	3	2	4	2	2	4	3
11	1	1		5		5	4	3	5	3	5	1	3	2	3		3	6	1	3	4	3	3	3	3	3	2	2	3	4	3	6	4	4	4	4	4	1	6	6	6	3	3	3	4	3	3	4	1
11	24	24		5		5	4	4	4	3	4	2	3	2	5		5	3	1	5	4	2	5	2	3	4	2	1	3	4	2	2	4	4	4	3	5	1	6	6	6	5	2	3	4	1	3	4	2
11	24	24		5		5	4	2	5	4	3	4	1	3	3		5	4	1	3	1	3	3	1	2	4	2	2	4	4	1	1	5	5	5	5	5	3	1	1	1	4	3	3	4	3	3	4	4
11	14	14		4		5	5	3	3	1	3	1	5	1	5		5	3	1	5	4	2	4	4	3	4	1	2	2	4	6	2	2	4	2	4	3	2	1	1	2	4	5	3	4	2	3	3	4
11	1	1		5		5	5	5	5	1	4	4	1	1	6		3	2	3	4		2	6	2	2	5	2	2	4	5	3	2	2	4	3	3	3	2	5	5	6	3	3	2	4	1	2	2	4
11	11	11		5		5	5	4	4	2	4	4	5	1	4		4	1	1	4	5	2	5	2	3	5	2	2	6	6	6	6	4	4	4	4	5	2	4	3	4	4	3	3	4	2	3	4	2
11	33	33		5		5	5	5	4	2	4	2	3	2	4		4	1	2	4	4	2	4	2	2	4	2	2	5	4	2	2	4	5	5	4	4	2	4	2	6	3	2	2	4	2	2	3	3
11	24	24		5		5	5	3	5	2	3	1	2	2	4		5	1	3	4	5	2	6	2	3	6	2	6	5	5	2	1	3	4	3	4	3	1	6	6	6	4	3	3	3	1	2	5	1
11	14	14		4		5	4	3	4	3	4	2	5	1	2		3	1	2	3	3	2	5	1	2	4	1	2	3	5	2	2
11	18	18		5		5	5	5	4	3	3	2	3	1	4		2	2	2	4	3	2	3	3	2	4	2	2	4	4	2	2	4	5	4	5	5	1	4	4	4	3	2	2	4	6	3	4	2
11	35	38		5		5	4	1	1	4	4	3	1	3	3
11	27	38		5		3	4	3	3	2	4	2	5	2	4		3	2	2	4	4	2	4	2	4	6	2	2	3	4	2	2	5	4	5	4	4	1	3	3	2	4	2	4	3	2	3	3	6
11	24	24		4		4	3	2	4	2	2	4	2		6		4	5	2	2	1	3	6	3	4	6	2	3	2	3	4	2
11	11	11		4		4	3	3	5	3	3	3	3	4	3		4	3	2	3	4	3	4	2	3	3	1	2	2	3	2	2	3	4	4	3	4	2	2	2	2	2	2	3	3	4	3	3	4
11	33	33		4		5	5	4	3	2	4	1	4	2	4		4	6	2	4	4	3	5	2	3	3	2	2	5	5	2	1	3	3	3	4	5	2	6	6	6	3	3	3	4	3	2	3	4
11	24	24		5		5	4	6	4	2	3	2	4	3	3
11	5	5		5		3	4	6	6	1	3	1	1	2	6
11	22	38		4		4	4	4	4	4	4	4	3	2	4
11	11	11		5		5	4	3	3	3	3	4	1	3	2		3	2	2	4	4	3	4	3	4	3	2	3	2	3	2	2	2	3	3	4	3	2	2	2	2	3	3	4	3	2	3	5	2
11	11	11		4		5	4	3	4	4	2	4	1	3	4		3	2	2	3	4	3	4		3	4	2	2	3	3	2	2	5	4	4	3	5	2	5	4	5	4	4	3	3	5	3	3	2
11	12	12		3		5	4	3	4	4	3	4	4	3	2		3	4	2	4	3	4	3	2	4	3	1	4	4	1	3	4	3	3	2	2	3	3	2	1	3	2	4	4	3	2	4	2	5
11	33	33		4		4	3	4	4	4	3	4	3	4	2		3	5	3	3	3	2	2	2	3	3	2	2	6	6	6	6		4	3	4	3	2	4	1	2	3	5	3	3	3	6	2	3
11	24	24		3		5	4	3	4	4	3	2	2	5	6		4	4	2	6	6	6	6	2	3	6	2	6	3	3	6	6	3	3	4	5	3	6	6	6	6	6	6	2	5	2	2	6	6
11	1	1		3		5	4	5	4	2	6	2	3	2	3		3	2	3	3	2	2	4	2	2	3	2	3	2	4	3	2	4	4	4	5	5	2	3	2	2	2	3	3	3	3	2	3	4
11	24	24		5		4	4	3	5	1	6	1	4	1	3
11	21	21		3		3	3	1	1	3	1	1	1	2	3		1	2	5	1	1	5	1	3	3	1	3	5	3	1	5	5	2	4	3	4	2	4	4	4	4	1	5	3	1	3	3	1	5
11	11	11		5		4	4	2	5	3	4	1	4	2	4		5	1	1	4	4	1	5	2	6	5	1	1	3	3	1	1	4	4	4	2	3	1	6	6	6	3	3	6	3	3	6	3	3
11	12	12		3		3	3	2	3	3	3	4	2	4	2		3	4	3	1	2	3	2	2	2	3	1	5	3	2	4	3	4	4	5	3	3	3	3	1	2	1	2	3	3	3	2	3	5
11	11	11		4		4	3	3	4	3	3	2	3	4	4		4	6	1	4	4	2	4	2	3	6	2	2	6	6	6	6	6	6	6	6	6	6	6	6	6	6	6	6	6	6	6	6	6
11	12	12		3		4	4	3	2	3	3	4	2	3	2		6	6	4	2	2	4	6	3	4	4	3	3	4	4	2	3	3	4	3	4	4	2	2	2	2	1	5	4	3	2	4	3	4
11	1	1		5		5	4	3	4	3	3	2	1	1	5		5	6		2	5	2	6	2	3	5	1	1	2	6	2	2	5	5	5	3	4	2	6	6	6	5	6	3	4	2	2	6	4
11	11	11		4		4	3	1	3	6	3	3	4	6	3		3	2	3	3	1	2	4	3	2	2	2	4	2	4	3	6	1	3	2	3	4	2	6	1	3	3	3	2	4	2	2	2	5
11	34	38		3		3	3	4	4	2	3	1	2	2	4		5	2	1	3	2	5	3	6	6	3	6	6	1	3	2	2	2	3	2	1	2	4	6	6	6	1	5	6	2	1	6	2	6
11	12	12		5		5	5	4	4	3	4	1	3	2	4		5	1	1	5	3	2	3	2	3	2	1	3	3	3	3	2
11	34	38		4		3	5	5	4	3	4	2	3	2	5		4	6	2	4	4	3	5	2	2	5	2	2	4	4	4	1	5	4	5	3	5	2	4	4	4	5	2	3	4	3	3	3	2
11	24	24		3		3	6	3	4	5	2	2	3	5	6		4	4	6	4	6	3	6	6	6	6	6	6	3	6	3	6	6	6	4	2	3	3	6	6	6	6	6	6	6	6	6	6	6
11	34	38		4		5	4	3	4	2	3	1	4	2	3		3	2	2	4	4	2	4	6	3	4	6	2	3	4	2	2	4	5	5	3	4	2	4	2	5	4	3	3	3	3	3	4	2
11	17	17		5		5	5	3	4	2	4	2	2	2	3		3	4	2	3	3	3	4	3	5	2	2	4	3	4	2	2	2	3	3	2	4	2	3	3	3	3	2	4	3	3	3	2	4
11	11	11		3		3	3	3	3	4	3	3	3	4	3		3	6	6	6	6	3	6	3	3	3	6	3	4	4	2	2	3	6	3	6	4	3	6	6	6	3	3	3	3	4	3	3	6
11	18	18		5		5	4	3	4	3	3	1	6	2	4		3	1	1	3	4	3	5	2	6	4	2	1	2	4	3	2	4	4	4	3	3	3	4	3	4	4	3	6	3	2	3	4	2
11	36	38		5		5	4	2	4	2	3	2	4	2	3		3	2	2	4	5	4	3	2	4	3	2	2	5	4	3	2	4	4	4	4	5	2	3	3	3	2	2	4	3	4	4	2	4
11	34	38		5		5	5	3	5	1	5	1	5	1	5		5	1	1	5	5	3	5	1	1	5	1	1	5	5	2	1	5	5	5	4	5	2	5	5	5	3	3	4	3	3	3	2	4
11	36	38		1		1	1	3	1	1	1	1	3	1	1		1	1	1	1	1	3	3	3	6	1	2	1	1	1	1	1	1	3	1	3	1	1	1	1	1	1	5	6	3	3	3	1
11	17	17		3		3	3	2	4	6	6	4	2	6	6		2	6	6	6	2	3	3	6	6	6	6	6	4	4	2	2	4	5	3	5	4	3	6	6	6	1	6	6	6	6	6	2	4
11	27	38		1		2	1	3	3	5	1	1	1	5	3
11	11	11		4		6	4	3	3	2	4	1	3	6	6		5	2	3	3	4	2	3	3	3	6		3	3	4	6	6	6	4	4	6	5	2	6	6	6	4	2	3	3	3	2	2	3
11	19	19		3		5	3	2	5	3	3	2	3	4	5		5	2	1		5	2	5	1	1	5	1	1	3	3	1	1
11	5	5		5		4	5	4	4	3	4	1	4	2	4		4	6	1	4	4	3	6	6	6	4	6	6	4	4	2	2	5	5	5	4	5	2	4	4	4	4	3	6	3	2	3	4	2
11	33	33		4		4	4	5	5	2	3	2	3	2	3		4	3	2	2	3	3	4	3	3	4	2	3	4	4	2	2	2	3	4	2	4	1	2	6	6	4	2	3	3	2	2	3	2
11	19	19		5		5	5	1	5	2	5	1	3	6	5		4	2	2	4	6	2	4	2	6	6	2	6	4	5	2	6	5	4	5	4	4	1	6	6	6	6	6	6	3	2	3	6	6
11	33	33		3		4	4	2	5	2	5	2	3	2	4		2	2	2	4	3	3	4	3	3	4	2	2	3	3	4	2	3	4	4	3	4	1	4	4	4	3	3	3	4	3	3	4	2
11	21	21		5		4	4	4	4	2	6	6	5	6	6		6	6	6	6	4	3	6	6	6	6	6	6									3
11	1	1		4		5	3	2	5	3	2	2	4		3		2	3	3	4	4	5	4	3	3	3	2	2	2	5	3	2	1	2	1	2	3	3	3	1	2	3	4	3	3	2	3	2	4
11	11	11		4		4	3	4	4	2	4	2	3	2	3		4	2	2	4	4	3	4	2	6	6	2	2	2	4	3	2	6	5	4	3	4	1	6	6	6	4	2	6	4	2	2	3	3
11	32	32		5		4	5	4	4	1	6	1	4	1	6		5	1	1	5	5	1	5	2	3	6	2	1	3	5	2	1	6	5	4	3	5	1	6	6	6
11	17	17		5		4	4	4	5	3	4	1	5	3	5		5	2	1	5	5	2	5	2	2	5	1	1	5	5	1	1	5	5	5	4	5	2	4	5	5	4	3	3	4	2	3	5	2
11	18	18		4		5	4	4	4	2	4	2	3	2	4		4	1	2	3	4	3	4	3	3	4	2	1	4	4	2	2	4	4	4	4	4	1	1	3	4	3	3	4	4	1	3	2	3
11	14	14		3		4	3	3	5	3	3	3	4	2	3		2	2	2	4	3	5	3	4	3	3	4	4	5	5	3	2	3	5	5	3	3	1	5	5	5	3	3	6	6	6	3	4	5
11	12	12		5		5	5	5	4	3	3	3	3	3	4		4	3	3	3	3	3	4	3	3	3	2	3	3	3	3	2	4	4	4	3	3	3	3	3	3	3	3	3	3	3	3	3	3
11	11	11		3		4	3	2	4	3	4	4	4	3	4		2	4	2	4	2	4	3	2	4	3	2	4	4	4	2	2	5	4	5	5	4	1	5	3	3
11	34	38		5		4	5	4	4	2	5	1	4	2	4		4	2	1	5	5	2	5	2	4	4	1	1	4	5	2	1	4	5	4	5	5	1	5	3	4	4	3	3	3	4	3	4	2
11	33	33		3		4	3	4	3	3	4	2	2	3	3
11	22	38		4		4	4	3	4	3	3	4	5	2	4		6	6	6	3	3	3	3	3	3	3	6	6	3	4	2	6	6	4	2	3	4	2	6	6	6	4	3	3	3	2	6	6	2
11	1	1		5		4	5	2	5	1	6	1	3	2	6
11	14	14		3		5	4	3	3	4	2	5	2	2	3		4	5	5	3	1	5	4	2	3	1	1	5	1	1	5	5	3	5	4	4	3	2	3	2	4	3	2	2	3	5	4	2	4
11	12	12		3		3	3	3	4	3	4	3	3	2	2		3	6	3	4	4	3	4	3	3	4	2	2	4	4	1	1	4	4	4	3	4	2	6	6	2	3	3	3	3	3	3	3	3
11	33	33		5		4	3	4	3	3	3	3	3	2	2		2	3	3	3	3	2	4	4	2	4	3	4	2	4	3	3	3	3	3	3	3	2	2	1	2	3	3	2	3	6	2	3	4
11	12	12		5		5	3	3	4	2	4	3	5	2	6		4	2	2	3	4	2	2	2	3	2	2	6	4	4	3	2	5	4	5	4	3	2	5	4	4	2	3	2	3	2	3	2	4
11	12	12		4		4	5	3	4	3	5	3	4	2	5		4	2	3	4	4	3	4	3	2	4	2	2	4	4	2	2	3	5	4	4	4	1	4	4	4	3	4	4	3	3	3	2	4
11	22	38		5		5	4	3	4	2	4	2	4	2	5		3	2	2	4	4	2	5	3	3	4	2	2	3	4	6	2	4	4	4	6	5	2	2	2	2	4	6	3	4	2	3	4	2
11	1	1		5		4	3	1	2	3	4	2	1	3	2		3	2	2	4	5	2	3	2	2	3	1	3	5	4	1	1	4	5	5	5	5	1	4	4	4	3	4	3	3	3	2	3	4
11	5	5		5		5	4	6	4	2	3	2	3	2	3		3	2	2	4	3	3	4	2	2	6	6	6	3	4	3	2	2	4	4	4	4	3	5	5	5	3	3	6	3	2	3	4	6
11	12	12		4		4	3	3	6	6	6	1	3	6	6		4	2	6	4	6	2	6	2	6	6	6	6	4	4	2	6	6	6	6	3	3	2	6	6	6
11	12	12		5		5	5	4	4	2	3	2	6	6	6
11	12	12		4		4	3	2	4	3	2	4	3	2	2
11	18	18		5		4	4	4	5	3	4	2	4	2	4
11	12	12		5		5	5	4	5	1	5	3	4	1	4		5	3	4	4	4	3	4	2	4	4	1	3	5	5	2	2	5	5	5	5	5	1	6	6	6	1	5	5	2	2	5	3	4
11	11	11		4		5	3	4	4	3	2	1	3	6	6		4	4	1	4	4	3	5	3	4	3	2	6	5	5	1	1	6	5	4	3	4	1	6	6	6	2	1	5	2	2	2	6	3
11	27	38		5		5	5	4	5	1	5	2	5	2	3		5	1	2	5	5	2	5	1	3	4	2	1	4	4	1	2	3	5	4	3	4	2	4	3	4	4	3	2	4	1	2	4	2
11	14	14		4		5	4	5	5	3	2	5	5	5	3		5	5	3	4	3	4	2	3	3	4	2	5	3	4	5	3	3	5	5	2	4	5	4	3	3	3	4	2	5	2	2	3	5
11	11	11		4		5	4	4	3	3	2	3	3	3	4		3	4	4	3	3	3	3	3	4	3	3	3	5	5	3	3	3	4	2	3	3	2	2	2	2
11	11	11		4		3	3	4	4	3	3	2	4	3	3		3	2	3	3	2	4	3	5	5	3	4	3	4	3	4	3	6	4	3	4	3	2	3	2	3	2	4	4	3	1	2	1	4
11	1	1		3		2	2	2	3	4	3	4	3	4	2		1	2	4	2	1	4	3	3	3	3	2	4	2	2	4	2	3	3		2	2	4	6	6	6	3	3	3	3	2	2	2	2
11	11	11		4		5	5	3	4	4	3	1	1	3	3		3	2	2	4	3	3	4	2	3	3	1	3	3	5	2	2	5	5	4	4	4	1	4	4	4	3	4	4	3	3	3	1	5
11	11	11		4		5	4	3	4	3	3	2	3	2	4		4	4	2	4	2	2	4	3	3	4	2	2	3	4	2	2	3	4	4	3	3	3	4	6	5	2	3	2	4	2	2	4	2
11	12	12		4		4	4	6	3	5	1	5	1	5	6		2	5	5	3	2	4	1	2	2	1	1	5	2	3	5	5	3	4	6	5	4		6	6	6	1	5	3	1	4	4	1	5
11	21	21		3		4	2	3	3	5	1	5	3	5	4		4	3	3	2	3	5	2	5	5	5	1	4	4	4	1	1	1	4	2	4	4	3	2	2	2	2	4	4	2	2	3	2	4
11	33	33		5		5	5	2	5	2	4	2	3	2	5		5	4	2	3	4	2	4	3	3	4	3	2	3	4	1	2	4	5	4	4	5	2	4	4	3	3	3	4	3	3	3	4	3
11	12	12		5		5	4	3	4	2	3	5	3	2	3		3	2	3	4	3	4	4	3	4	3	2	3	3	4	4	4	4	5	5	4	4	2	3	2	3	2	4	4	3	3	3	2	3
11	11	11		4		4	4	4	4	2	6	4	2	4	4		6	2	3	2	1	4	3	2	4	6	2	4	4	4	2	2	3	4	4	4	3	1	3	2	2	1	3	3	4	2	2	1	5
11	36	38		4		5	5	2	5	2	4	1	5	2	4		5	1	1	4	5	3	5	6	3	5	6	2	5	4	3	2	2	4	4	3	4	3	2	3	4	4	4	4	3	2	3	4	2
11	32	32		4		3	2	2	6	2	3	3	1	2	3		5	2	3	2	3	4	5	2	3	5	2	5	5	3	4	4	2	2	1	3	5	2	5	5	5
11	22	38		4		4	4	5	4	3	3	3	4	3	4		4	2	2	3	3	3	4	3	3	3	4	3	4	4	2	2	4	5	4	4	5	1	4	4	4	3	2	4	3	3	3	2	4
11	33	33		4		5	5	4	4	3	4	2	4	2	2
11	24	24		6		4	4	3	4	1	3	2	1	1	3		5	1	1	4	4	3	5	6	2	6	1	2	4	4	1	2	1	3	4	2	5	1	3	6	6	3	2	4	3	6	3	6	4
11	12	12		5		4	4	3	4	4	4	3	3	2	2		2	2	3	3	3	3	3	3	3	3	2	3	3	4	3	3	4	4	4	4	4	3	3	2	2	3	5	4	3	2	3	3	3
11	27	38		4		4	4	3	5	2	5	1	2	1	5		2	1	1	5	4	3	6	2	5	5	1	1	4	5	1	1	4	3	4	3	3	2	2	2	3	4	3	3	3	2	4	4	2
11	18	18		3		3	3	3	4	1	3	2	3	2	3		2	1	2	3	3	3	3	3	6	3	1	3	2	3	3	2	4	5	4	4	3	1	3	4	5	3	4	6	3	2	2	3	2
11	11	11		3		4	3	2	5	6	3	4	3	2	2		4	6	2	3	3	4	2	6	6	6	6	2	5	5	1	1	3	3	2	3	3	2	4	4	4	3	4	6	3	3	3	4	2
11	27	38		4		4	4	4	3	3	3	2	3	3	3		3	3	3	4	4	2	4	3	3	3	3	3	3	3	3	3	4	4	4	3	4	3	2	2	2	2	5	5	2	2	5	3	5
11	1	1		3		3	3	6	5	2	4	5	3	3	1		2	2	4	2	2	4	2	3	3	2	3	5	3	2	5	4	2	2	1	4	2	2	1	1	2	2	4	3	3	3	3	2	5
11	18	18		5		4	4	5	5	2	4	1	3	1	4		5	1	1	5	5	1	5	2	3	5	1	1	5	5	2	1	5	3	4	4	5	2	6	6	5	6	3	3	3	2	2	4	2
11	11	11		4		5	4	4	4	1	3	1	2	3	3		4	1	2	4	4	2	4	2	3	3	1	2	4	5	2	1	4	5	5	4	5	1	2	1	3	2	4	3	3	2	3	3	1
11	21	21		4		4	3	2	3	3	3	4	3	4	3
11	12	12		4		5	4	2	4	4	6	4	2	3	3		2	6	3	3	1	4	4	2	2	2	2	4	4	3	3	2	3	2	1	1	1	4	2	1	1	2	2	4	3	2	2	2	4
11	1	1		3		4	3	2	4	4	1	3	3	4	3		3	1	2	4	3	3	2	3	3	3	3	3	2	3	3	2	5	5	5	6	4	3	1	1	6	3	4	3	3	3	3	3	6
11	1	1		5		5	5	6	4	3	6	1	5	2	4		4	2	2	6	4	2	5	1	2	4	1	2
11	17	17		4		4	3	4	4	2	4	3	3	2	3		3	2	2	4	4	2	3	3	3	3	2	2	4	4	2	3	4	5	3	3	4	2	3	3	3	3	4	3	3	3	3	3	3
11	12	12		5			4	4	5	5	6	1	3	3	5
11	18	18		4		4	4	5	3	2	3	2	2	3	4		4	2	2	3	3	3	4	2	2	4	2	2	4	3	2	2	3	5	3	4	4	1	6	6	6	4	3	2	4	2	2	3	2
11	11	11		5		5	4	3	5	2	3	3	3	4	5		5	6	2	4	3	3	4	3	3	2	3	3	4	5	1	2	4	5	5	4	5	3	4	2	3	3	3	3	3	2	3	4	3
11	11	11		3		6	3	5	5	2	5	5	2	3	5		5	6	2	5	4	4	4	2	2	4	3	4	4	5	2	1	4	4	4	5	4	1	4	4	5	4	2	2	4	2	2	5	2
11	24	24		4		4	4	2	4	3	4	2	4	2	4		2	2	2	4	4	2	4	3	3	4	2	2	4	4	2	2	6	4	5	4	5	1	6	6	6	5	4	2	4	1	2	5	1
11	17	17		3		4	3	4	4	3	4	2	3	3	4		4	2	2	4			4	6	3	4	6	2	2	6	2	2	3	2	6	4	4	2	6	6	6	2	3	3	3	2	3	2	6
11	12	12		5		5	5	4	5	3	1	1	4	1	5		5	2	1	4	5	1	5	2	2	4	1	1	5	5	1	1	3	5	5	4	4	1	4	4	4	4	4	5	4	2	3	4	1
11	11	11		3		2	2	2	3	5	2	4	2	5	3		2	5	3	3	2	3	3	3	6	3	3	4	1	2	3	3	3	3	4	2	2	4	6	6	6	2	1	6	2	6	6	2	5
11	1	1		5		5	4	3	4	4	4	2	3	3	3		2	3	4	4	3	3	3	3	4	2	2	4	2	3	5	3	3	5	4	3	4	3	2	3	2	2	4	4	3	2	4	1	4
11	33	33		4		5	3	2	4	3	4	1	3	2	3		3	2	1	4	3	3	3	2	2	4	2	2	4	4	2	2	2	3	4	3	4	1	5	4	5	3	3	2	3	2	3	3	3
11	14	14		4		3	3	3	3	2	3	3	4	3	4		4	4	2	3	3	3	3	3	3	3	2	3	4	3	3	2	2	3	2	2	4	3	3	2	3	3	3	3	3	2	2	3	3
11	12	12		4		4	4	4	5	6	6	5	4	6	4		5	2	2	4	6	2	4	1	1	4	2	1	4	4	3	2	4	4	3	3	4	2	6	6	6	4	3	2	4	2	2	5	3
11	12	12		5		5	5	2	3	2	4	4	2	3	3		4	3	3	3	3	3	4	3	3	3	3	4	3	2	3	2	2	4	6	6	2	2	5	5	4	3	3	4	4	6	3	3	4
11	32	32		4		5	4	3	4	2	3	2	4	2	5		5	6	1	5	5	1	5	1	1	5	1	1	3	5	1	1	5	5	5	5	5	1	2	2	2	3	3	2	4	2	2	5	1
11	12	12		3		3	3	3	3	4	3	2	3	3	2		3	1	2	4	3	3	4	2	3	3	2	1	2	4	3	1	5	4	4	4	4	2	4	3	4	2	4	4	3	3	3	4	2
11	31	38		5		5	4	5	5	1	5	1	4	1	5		5	1	2	5	5	2	5	6	6	5	6	1	4	4	1	1	5	5	4	5	5	1	4	4	4	5	2	6	5	1	1	5	1
11	17	17		3		4	4	6	6	3	2	6	3	4	6		6	6	6	4	6	5	6	6	6	6	6	6	6	6	6	6	6	6	6	6	6	6	6	6	6	3	4	6	3	6	6	6	6
11	31	38		4		4	3	6	5	4	3	2	3	3	3		4	6	2	5	4	2	4	2	6	6	2	1	3	4	3	2	2	5	4	3	4	1	6	6	4	4	5	4	3	3	4	6	2
11	21	21		5		5	5	3	4	1	6	1	4	1	6
11	12	12		3		4	3	4	4	3	3	3	2	3	3		2	4	3	2	2	2	3	2	3	3	3	3	2	4	3	3	3	3	3	4	3	3	3	3	3	2	2	3	3	3	3	3	3
11	11	11		5		4	4	4	4	2	6	1	4	2	6		4	6	2	4	4	3	3	1	1	1	1	4	2	4	2	2	2	4	3	4	4	3	4	4	4	4	3	2	4	3	2	2	3
11	33	33		5		5	5	3	4	6	3	6	3	6	6		4	6	2	3	4	6	6	3	6	6	6	6	6	4	1	6	5	4	4	4	4	2	6	6	6	6	4	3	3	2	3	6	6
11	36	38		5		5	5	4	4	2	4	2	5	2	2		4	2	2	4	2	2	2	2	2	2	6	4	2	3	2	2	6	5	4	5	5	2	6	6	6	3	5	4	2	5		2	5
11	21	21		4		4	3	6	5	6	6	6	4	2	6		4	6	2	3	4	6	6	2	6	4	6	2
11	35	38		5		4	4	6	6	1	6	1	6	1	6
11	21	21		3		4	3	1	3	3	3	3	3	3	3		3	3	2	3	2	4	2	3	3	1	3	4	4	4	3	2	2	4	3	3	2	3	3	3	2	2	4	4	3	4	3	3	4
11	12	12		3		3	2	1	4	5	2	5	3	4	3		2	2	5	2	1	5	1	4	3	1	3	5	3	4	2	2	4	4	4	5	3	3	4	2	5	1	4	3	3	2	3	1	1
11	24	24		5		5	5	4	5	2	4	4	2	2	3		5	6	2	4	5	4	4	3	3	3	2	3	5	5	2	1	4	5	5	5	5	2	6	6	6	3	3	2	2	3	3	2	2
11	12	12		5		4	4	2	4	3	3	6	3	2	4		3	6	2	4	3	2	4	3	3	4	2	1	2	3	2	2	2	3	5	4	5	2	3	2	5	4	2	4	4	2	2	5	1
11	12	12		4		4	3	2	4	2	1	2		2	3		2	6	4	2	3	3	6	3	3	3	3	2	3	2	4	4	3	4	3	5	4	1	3	1	2	2	4	4	3	4	4	3	3
11	33	33		4		5	4	3	3	3	3	2	3	2	3		3	2	2	4	3	3	3	3	4	4	2	4	5	5	2	2	3	4	2	3	3	2	6	6	6	3	4	3	3	3	3	2	3
11	33	33		4		5	4	4	4	4	3	4	4	2	3
11	12	12		3		3	4	1	4	5	1	5	1	5	1		1	5	5	1	1	4	5	1	3	1	2	5	1	3	2	3	1	4	2	4	4	1	1	1	1	1	5	3	2	4	4	1	5
11	34	38		4		4	4	3	4	4		4	3	3	4		4	2	2	4	4	3	4	2		4	2	2	3	4	2	2	4	5	4	3	5	2	5	5	5	4	3	3	4	2	2	4	2
11	18	18		5		5	4	6	4	2	5	2	3	1	4		3	1	2	3	4	2	5	6	6	4	6	1	4	5	2	1	5	5	4	4	5	2	2	2	4	6	6	6	6	6	6	6	6
11	12	12		4		4	3	2	3	2	3	2	3	3	3
11	27	38		4		4	3	2	4	4	3	2	3	3	3		4	6	2	5	4	2	6	2	1	6	3	2	4	5	1	2	5	4	4	6	4	2	2	2	2	1	4	3	3	2	3	3	5
11	27	38		4		4	4	1	4	1	5		6	6	5		5	1	1	6	4	2	5	6	6	5	6	1	5	5	1	1	4	4	4	3	5	1	6	6	6	5	6	6	5	6	6	5	1
11	12	12		4		4	4	4	5	3	3	3	3	3	5		4	2	2	4	5	2	2	2	3	4	2	2	5	5	2	2	2	2	4	5	5	1	4	4	5	4	3	3	3	2	2	5	4
11	33	33		5		5	4	1	5	4	5	1	3	2	4
11	12	12		4		4	4	3	4	3	2	4	2	2	2		2	4	2	3	2	4	2	3	4	3	2	2	4	2	3	2	2	3	3	4	4	4	2	1	2	2	4	4	3	3	4	2	4
11	12	12		4		5	3	2	4	3	5	2	5	2	5		3	2	2	4	5	3	5	3	2	4	2	1	5	5	2	3	3	4	5	4	5	4	5	4	4	4	3	3	4	1	3	5	1
11				4		4	4	3	4	4	4	3	2	4	3		3	2	3	2	2	3	4	2	3	3	2	3	4	4	3	2	4	4	3	3	4	3	3	3	3	2	5	5	3	4	4	2	3
11	33	33		5		5	4	1	4	2	4	2	3	2	3		1	2	3	4	3	2	4	2	3	3	3	2	3	4	2	2	4	4	4	4	3	1	4	4	4	2	3	4	3	2	2	1	3
11	12	12		5		4	4	2	5	2	5	3	3	2	4		2	2	2	4	4	4	3	2	3	4	2	4	4	5	3	3	4	4	5	3	5	1	5	4	5	4	4	4	3	2	2	4	3
11	12	12		5		5	4	3	4	3	6	2	3	3	3		5	6	2	4	4	2	6	2	2	6	2	2	2	4	3	2	4	4	3	2	2	2	6	6	6	3	2	2	4	2	3	6	6
11	14	14		4		5	4	4	4	5	2	4	3	4	3		4	3	2	3	2	5	3	3	3	2	3	4	2	3	2	6	2	3	3	4	4	3	2	1	2	3	5	3	2	5	4	3	4
11	32	32		6		6	5	5	5	6	5	6	4	6	5		4	5	4	3	4	5	6	1	1	6	1	4	6	6	5	1	5	5	3	5	5	1	4	4	1	3	3	2	2	1	1	4	2
11				5		5	5	4	4	5	3	3	2	3	4		4	4	3	4	3	3	3	4	4	6	2	3	4	4	6	6	3	3	3	6	4	3	2	3	3	6	3	3	4	3	4	6	6
11	12	12		4		5	3	2	3	2	6	2	3	4	3		3	2	2	4	4	3	6	2	3	3	2	3	4	3	3	3	3	4	3	2	4	2	2	2	2	3	3	3	4	3	2	4	3
11	1	1		4		5	4	3	4	2	4	3	3	2	3
11	33	33		4		3	3	5	4	3	4	3	1	4	4		5	1	2	3	5	5	1	4	5	3	2	4	5	5	2	1	4	5	3	4	4	1	1	2	4	3	2	4	3	2	3	2	6
11	32	32		4		4	3	4	4	2	4	1	3	1	4		4	1	2	4	4	1	4	1	1	5	1	1	4	5	1	1	5	5	5	4	5	1	6	4	5	3	3	2	3	2	2	4	2
11	11	11		5		5	4	4	5	6	6	4	1	4	6		6	6	4	4	1	3	6	1	3	1	1	3	2	4	3	6	6	4	3	6	6	6	2	2	2	1	4	3	4	5	6	2	4
11	12	12		5		4	4	4	5	2	5	1	4	3	5		1	4	4	2	3	3	5	5	5	3	5	2	2	3	5	5	2	4	2	4	2	3	3	2	2	2	4	4	3	2	2	2	5
11	11	11		4		4	3	4	4	4	2	2	2	4	6		4	3	2	3	3	2	3	2	3	3	3	2	2	4	3	6	3	3	2	1	3	2	6	6	6	2	4	3	2	3	3	2	4
11	33	33		5		5	5	3	5	2	4	1	4	3	4		5	3	2	4	4	3	4	2	3	4	2	2	5	4	3	2	4	5	3	4	3	2	4	3	3	3	2	3	4	3	2	4	2
11	11	11		5		5	5	3	4	1	6	1	4	2	6		3	1	2	4	4	2	4	2	2	4	2	2	4	4	2	2	5	5	5	5	5	1	4	4	4	4	3	3	4	2	2	4	2
11	11	11		4		4	4	4	4	3	3	2	4	2	4		3	2	3	4	3	4	6	3	3	4	3	2	4	4	4	2	3	4	4	3	4	2	6	6	6	4	6	3	4	2	2	3	3
11	11	11		5		5	5	1	4	3	4	2	2	3	3		4	2	2	4	3	3	5	3	2	4	2	5	4	4	3	2	5	4	3	4	4	3	5	2	5	2	5	2	3	3	4	4	3
11				4		3	4	2	5	3	2	3	2	4	4		5	1	1	3	2	3	1	2	3	4	1	2
11	14	14		4		4	3	1	3	4	1	5	3	3	3		2	2	5	3	2	4	4	3	3	2	2	4	4	4	2	2	3	5	4	4	4	2	2	2	2	3	4	3	2	2	3	3	4
11	14	14		5		5	5	1	4	5	1	5	3	5	2		1	5	4	3	1	5	5	2	2	1	2	5	2	2	6	4	2	4	4	4	1	4	3	1	4	1	3	2	3	3	2	1	5
11	33	33		4		4	3	2	3	3	6	2	3	2	3		4	3	2	6	6	3	3	2	3	6	2	6	3	4	2	2	2	3	2	3	3	2	3	2	2	6	3	3	4	2	3	6	6
11	32	32		5		4	4	3	5	2	3	1	2	2	5		5	2	2	4	4	1	6	2	3	4	2	3	3	4	2	2	4	5	4	4	4	2	4	4	4	4	3	3	3	2	2	4	2
11	33	33		4		5	4	5	4	3	3	2	5	6	4
11	21	21		4		4	3	1	3	2	3	2	3	2	3
11	24	24		4		4	4	2	5	2	3	2	2	3	4		3	2	2	4	2	2	2	2	2	2	2	3	4	3	2	2	4	4	4	3	4	2	4	3	5	2	2	2	3	3	2	1	5
11	31	38		4		4	4	3	3	3	3	2	3	3	2		3	2	3	4	3	3	4	2	2	4	2	3	3	4	3	2	4	4	4	2	2	2	6	6	6	2	3	3	4	2	6	2	3
11	18	18		4		4	4	5	5	2	4	2	4	2	4		3	3	2	4	4	2	4	6	6	6	6	2	4	4	3	2	1	4	4	3	5	3	1	1	2	2	3	6	3	3	4	2	4
11	19	19		4		3	3	3	4	2	3	2	1	3	4		4	4	2	4	3	3	4	3	3	4	2	2	2	4	4	2	3	2	3	3	4	2	4	5	4	2	3	3	3	4	4	3	2
11	1	1		4		5	4	3	4	5	3	3	1	3	2		2	4	3	2	2	4	1	2	3	3	1	5	4	4	2	2	6	4	3	4	3	2	6	6	6	1	1	3	2	4	3	1	5
11	14	14		5		5	5	4	5	5	2	2	3	5	4		2	5	2	4	1	5	1	1	3	1	1	4	2	1	5	5	2	4	2	4	1	3	4	2	4	1	1	4	2	4	4	1	4
11	17	17		3		2	2	5	2	4	1	5	3	4	1		1	1	3	2	1	4	2	4	4	3	2	4	1	2	2	4	2	2	3		3	2	1	2	1	3	4	4	4	3	3	2	4
11	17	17		5		4	3	3	3	2	2	3	4	2	3		2	6	3	3	2	4	2	4	4	2	3	4	4	5	2	2	5	4	4	3	4	2	3	1	3	2	4	4	3	3	3	2	4
11	33	33		4		4	4	1	5	1	6	6	4	1	6		4	6	1	5	6	6	5	1	6	5	1	1	5	5	1	6	5	4	4	6	6	6	6	6	6	4	6	6	5	1	2	4	6
11	12	12		5		5	4	3	5	4	4	3	3	2	5		4	3	2	5	4	3	3	3	2	3	1	4	2	3	2	3	3	3	3	4	4	3	2	2	2	4	3	4	3	2	3	5	4
11	27	38		4		5	4	3	4	3	4	6	4	3	6		4	2	2	4	5	3	5	2	2	5	2	1	4	4	2	1	4	5	4	4	5	1	6	6	6
11	24	24		3		3	4	4	5	5	5	4	4	4	5		4	4	2	4	4	2	4	2	2	5	2	3	4	4	4	2	3	4	2	3	4	3	2	2	2	3	3	2	5	3	3	4	4
11				5		5	4	3	5	3	3	2	2	3	3		4	2	2	4	5	4	4	4	4	3	2	2	3	3	2	2	4	4	4	4	4	2	4	3	3	4	2	3	6	6	6	4	2
11	12	12		5		5	5	4	4	1	3	2	3	1	4
11	24	24		4		4	3	2	4	3	3	2	3	2	4		3	2	2	4	4	2	5	3	3	5	1	2	2	4	5	2	4	4	5	5	4	2	2	2	2	4	2	3	4	3	3	5	2
11	24	24		5		5	5	3	3	3	4	1		3	4		4	3	1	5	4	2	4	1	2	5	1	1	4	4	3	1	3	4	4	4	5	1	4	4	4
11	21	21		3		3	3	2	4	3	2	4	4	5	4		4	2	2	4	3	4	4	2	2	3		3	4	5	2	2	4	4	4	4	3	2	3	1	2	2	1	2	2	3	3	2	4
11	17	17		5		5	5	5	5	1	5	5	5	1	5		5	1	1	5	5	1	5	1	1	5	1	1	5	5	1	1	5	5	4	4	5	1	6	6	6	4	3	2	5	2	2	5	2
11	12	12		4		4	3	2	5	4	3	5	2	4	4		3	5	4	3	1	5	2	3	3	2	3	4	3	5	2	1	2	4	2	2	4	1	2	2	5	1	4	6	3	1	3	1	5
11	19	19		3		5	5	2	4		3	3	2	3	5		2	2	3	3	4	2	2	2	2	5	2	6	5	4	3	2	4	4	5	4	3	4	3	1	2	3	2	2	4	2	2	3	3
11	12	12		4		4	4	2	3	4	2	4	2	4	2		2	6	3	3	1	2	6	6	4	4	6	2	3	6	1	2	6	2	2	2	2	4	2	2	2	1	5	3	3	3	2	1	5
11	12	12		5		5	5	3	5	1	3	1	3	1	5		4	1	2	3	4	2	6	2	3	6	2	3	3	4	2	1	4	4	4	4	5	1	1	4	6	3	4	3	3	4	3	2	6
11	12	12		5		5	4	4	5	2	3	2	3	2	5		5	2	2	4	4	2	4	2	2	4	1	2	4	5	2	2	4	4	4	3	4	2	4	4	4	4	2	2	4	2	2	4	4
11				3		3	3	2	4	4		2	3	3	4		4	6	2	3	2	3	3	2	2	3	2	3	3	3	2	2	2	5	5	4	3	3	6	6	6	2	4	2	2	6	2	6	6
11	24	24		4		5	4	4	3	3	3	2	3	2	3		2	4	3	3	3	3	4	3	3	3	3	3	2	3	4	3	4	4	4	3	5	3	2	2	2	3	3	3	3	2	3	3	3
11	32	32		5		5	5	5	5	3	4	3	4	2	4		2	4	2	4	5	3	5	2	3	5	2	1	4	5	1	1	5	4	4	4	5	2	5	5	5	4	3	3	3	3	3	4	4
11	12	12		3		4	4	6	5	6	3	6	3	6	5		4	6	3	3	4	3	4	3	3	4	6	2	5	5	1	2	3	4	3	6	4	2	4	4	4	1	4	3	3	3	3	3	6
11	21	21		4		5	4	3	4	3	4	6	3	2	3		1	6	6	3	3	3	4	2	2	6	2	6	4	4	2	2	4	4	4	4	5	1	5	6	6	4	3	2	4	2	2	4	2
11	1	1		3		3	3	2	2	4	2	1	1	3	1		2	5	4	3	4	4	4	3	3	3	3	4	3	3	4	4	3	3	2	3	3	3	4	2	2	2	4	3	3	4		2	5
11	14	14		5		5	3	3	4	3	3	3	4	2	4
11	33	33		3		3	3	4	6	6	6	2	3	3	6
11	34	38		4		3	4	3	4	6	3	2	3	6	6		4	6	2	2	4	3	4	6	6	3	6	6	4	4	4	2	4	5	4	6	5	1	6	6	6	3	3	6	4	6	6	3	6
11	12	12		5		5	5	5	5	1	3	1	5	3	5		5	1	2	5	4	2	5	2	2	4	2	1	5	5	1	1	5	5	4	3	5	1	5	4	4	4	4	2	4	2	2	4	2
11	12	12		3		3	2	2	3	5	3	3	3	2	3		2	2	3	3	5	2	4	2	2	4	2	2	3	4	2	3	5	5	5	4	4	1
11	12	12		3		4	3	3	4	2	2	2	3	2	4		4	2	2	4	4	2	4	6	6	4	6	2	4	4	2	2	4	4	4	4	4	2	6	6	6	3	3	2	2	3	3	4	2
11	18	18		3		3	1	2	3	5	2	5	1	3	1		1	5	5	4	1	5	1	4	4	1	5	5	1	3	5	3	3	2	4	1	1	5	1	5	5	1	5	4	4	3	3	1	5
11	24	24		5		5	4	4	5	6	4	3	3	1	4		3	6	2	4	5	2	5		3	4	3	1	6	6	6	6	4	4	4	4	4	1	4	4	3	5	4	5	4	3	3	2	1
11	12	12		3		3	3	5	4	3
11	1	1		3		4	2	1	1	5	2	5	3	5	1		1	4	5	1	1	4	2	4	3	1	2	5	4	3	5	4	1	2	2	3	2	4	2	3	2	1	5	4	3	4	4	1	5
11	24	24		5		5	4	2	3	4	3	2	3	3	3		4	5	2	3	5	2	4	2	6	6	6	2	2	3	3	6	1	2	1	2	4	3	2	2	2	1	5	6	3	2	3	2	5
11	33	33		4		4	4	6	4	2	4	2	2	2	5		4	2	2	3	5	3	4	2	6	6	6	2	3	4	2	2	1	5	6	4	4	1	5	5	5	4	2	6	3	3	3	3	3
11	21	21		5		5	5	5	5	1	5	1	5	1	1		5	1	1	1	5	1	5	1	1	5	1	1	5	5	1	1	6	5	5	5	5	1	6	6	6	5	1	1	5	1	1	5	1
11	31	38		5		5	5	2	4	2	4	2	4	2	4		2	2	2	4	3	3	3	2	3	3	2	2	3	3	2	2	3	3	4	4	4	2	6	6	6	4	3	3	3	2	3	4	2
11	14	14		4		4	5	1	5	3	4	4	4	4			5	6	2	4	2	5	3	6	6	6	2	4	1	1	4	3	3	5	4	6	2	2	5	5	5	3	4	6	3	2	3	6	4
11	32	32		4		3	3	2	4	4	3	2	3	2	4		4	2	2	4	2	3	3	2	2	3	2	2	4	4	3	2	4	4	3	4	4	1	3	6	4	2	6	4	3	2	2	3	4
11	11	11		5		5	5	5	5	2	5	1	4	1	4		1	3	2	4	5	4	3		2	5	1	1	5	5	3	1	5	4	5	3	5	1	4	5	5	3	2	2	3	1	2	2	3
11	1	1		4		6	6	2	1	5	4	6	6	3	6		1	2	5	2	2	3	3	3	3	2	3	3	2	3	3	2	3	4	3	5	5	1	4	4	4	1	1	5	3	3	3	1	5
11	33	33		3		3	4	3	3	4	1	3	5	3	2		4	5	3	2	3	4	4	5	5	4	3	5	1	3	4	4
11	33	33		5		5	4	3	5	1	3	6	5	6	3		6	6	6	6	3	3	6	6	6	6	6
11	35	38		3		5	4	6	6	4	3	6	1	6	6
11	33	33		4		5	4	2	4	5	3	4	3	5	3		1	5	3	3	2	3	6	2	4	3	3	5	4	4	6	3	4	3	4	2	3	4	1	1	1	2	5	5	3	3	4	2	5
11	18	18		5		4	3	5	4	3	3	2	3	2	5		5	2	2	3	3	3	3	2	2	5	2	2	5	4	1	2	5	5	4	3	4	2	5	5	5	3	3	3	4	2	2	3	2
11				3		3	3	2	4	3	4	2	3	4	4		2	2	2	4	2	3	3	2	4	4	2	3	2	4	2	3	2	3	2	2	3	4	4	4	4	3	5	4	3	4	4	4	4
11	24	24		5		5	4	2	4	3	4	3	3	2	3		3	2	2	4	3	3	4	2	3	4	2	2	3	4	3	2
11	12	12		4		4	4	1	3	3	6	5	2	3	4		2	2	5	3	2	3	3	3	3	4	3	3	2	1	4	3	4	4	4	3	5	3	5	4	5	2	4	3	3	3	3	2	5
11	11	11		4		4	4	4	4	4	4	4	4	4	4		4	4	4	4	4	4	4	4	4	4	4	4	4	4	4	4
11	27	38		4		3	3	3	4	4	3	6	3	2	4
11	11	11		4		4	4	1	2	3	6	2	1	6	6		4	2	2	3	2	4	3	3	2	6	2	6	6	6	6	6	2	2	2	1	1	6	6	6	6	6	3	6	3	3	2	6	6
11	33	33		4		5	3	3	5	2	4	3	2	2	4		3	3	3	3	3	5	5	3	4	6	4	5	5	5	1	1	3	5	4	4	5	2	4	4	6	2	4	3	3	2	3	3	4
11	1	1		5		5	4	1	4	3	4	3	1	1	3		1	4	2	4	3	2	1	3	3	3	3	5	3	4	3	1	4	4	4	4	4	3	2	2	2	1	1	3	2	4	4	1	5
11	33	33		3		4	4	1	5	3	2	5	3	4	6		2	6	4	3	1	4	2	3	4	6	2	4	3	4	2	2	6	5	4	4	4	1	4	6	4	2	3	6	3	4	3	2	5
11	19	19		4		5	5	3	4	2	4	2	1	2	4		4	2	3	3	4	2	5	2	6	4	2	2	4	5	3	2	5	4	5	3	4	3	2	1	2	2	3	6	3	2	2	2	4
11	1	1		3		3	3	1	2	3	3	3	3	2	2
11	12	12		2		2	2	3	4	3	2	4	1	3	4		4	2		3	3	5	4	3	3	4	2	2	3	2	5	2	1	5	1	5	2	1	6	6	6	3	1	3	3	2	3	6	6
11	12	12		4		4	4	6	6	2	4	4	6	6	6		6	2	6	4	6	2	6	2	2	6	2	6	2	6	4	6	2	4	6	6	4	6	6	5	5	6	6	6	6	6	6	6	6
11	11	11		3		4	3	4	5	6	2	4	1	5	2		3	5	2	2	3	4	3	4	4	2	2	5	1	2	2	2	4	3	4	2	5	3	2	2	2	2	2	4	5	1	2	3	3
11	33	33		5		5	5	5	5	2	3	6	4	2	5
11	31	38		4		4	4	3	5	4	2	2	1	3	1		3	5	3	4	4	3	5	2	1	5	1	2	4	5	1	1	5	5	4	5	5	5	4	3	4	3	4	2	3	6	4	6	4
11	21	21		5		5	4	4	3	4	3	3	3	3	4		3	4	3	3	4	4	4	3	3	3	2	2	4	4	2	2	4	4	4	4	4	2	4	4	4	3	3	3	3	3	3	3	3
11	12	12		4		3	4	1	4	3	4	1	4	2	4
11	11	11		3		3	3	4	4	2	6	6	2	2	6		5	6	2	6	2	6	6	2	2	6	1	1	5	3	2	2	2	3	2	3	1	1	1	2	3	2	2	2	4	2	2	4	6
11	14	14		4		5	4	3	4	2	4	4	2	3	4		3	2	4	4	3	3	3	4	4	3	3	3	3	2	4	3	3	4	3	3	3	3	3	3	3	1	3	3	3	5	3	2	5
11	12	12		4		4	3	4	4	3	6	3	3	6	3		4	6	2	3	2	2	6	3	4	4	2	2	1	4	2	3	2	3	3	4	3	2	2	2	2
11	19	19		4		5	4	5	5	2	4	2	4	2	5		4	6	2	5	6	3	5	2	2	4	2	2	4	4	2	1	4	5	5	3	5	2	5	4	5	3	3	6	4	2	2	3	3
11	1	1		5		5	5	5	4	4	3	4	3	4	3
11	33	33		4		5	5	5	4	3	3	2	3	2	6		4	3	2	4	2	6	6	2	2	6	2	2	3	3	2	2	4	4	3	4	3	3	2	1	2	2	6	3	4	2	3	3	3
11	24	24		3		3	2	1	3	3	3	4	1	4	2		5	6	1	5	2	6	2	1	1	5	1	5	4	4	1	4	3	4	3	1	5	4	6	6	6	2	5	2	3	6	6	3	6
11	33	33		3		3	3	4	4	3	4	2	6	6	6		4	2	2	4	6	6	3	6	6	6	6	6	4	4	2	2	6	6	6	4	6	6	6	6	6	3	3	3	3	4	4	3	4
11	11	11		3		3	3	2	2	5	2	3	2	3	2
11	17	17		4		5	5	5	5	2	4	2	3	2	4		4	2	2	4	3	4	6	4	3	2	2	3	3	5	2	2	4	4	4	4	3	3	2	3	4	3	2	2	4	3	3	4	2
11	12	12		5		5	5	3	4	3	3	3	3	2	2
11	14	14		4		4	4	3	4	2	6	2	4	2	3		4	2	2	4	6	5	5	3	2	3	2	2	2	5	5	2	3	4	3	4	4	3	4	3	2	4	3	3	4	2	2	3	3
11	24	24		4		5	4	3	4	2	6	3	2	2	3		6	6	3	3	3	2	6	2	2	6	2	3
11	33	33		5		5	5	4	4	2	4	1	3	2	4		5	1	2	4	4	3	4	3	2	4	2	2	3	3	2	2	5	4	4	4	4	1	4	4	4	4	3	2	3	3	2	3	2
11	27	38		3		2	2	1	2	5	1	5	1	5	1		2	4	4	1	1	4	1	4	6	1	5	5	1	1	4	5	2	3	2	4	2	5	2	1	1	1	5	5	4	4	5	1	5
11	1	1		4		4	3	2	4	5	2	2	3	5	4		3	4	3	4	3	2	3	2	2	3	1	4	1	3	2	4	3	4	3	3	2	4	2	1	2	2	2	3	4	1	2	2	5
11	12	12		4		4	3	6	6	3	4	2	6	3	4		6	6	6	4	4	3	4	6	6	6	6	6
11	21	21		4		5	4	5	5	2	4	2	4	2	5		4	3	2	4	3	2	4	2	2	4	1	4	5	5	1	1	4	5	2	4	5	1	3	3	3	4	5	3	4	4	4	3	4
11	21	21		3		3	3			5
11	11	11		5		5	5	1	4	2	5	5	1	3	5		2	5	1	3	1	3	2	3	4	1	1	5	1	2	3	2	1	2	3	4	5	6	1	2	3	1		3	4	5	6	5	4
11	1	1		4		4	4	3	4	3	4	3	4	1	4		4	2	3	4	3	3	4	3	3	4	2	3	2	4	2	2	5	4	5	4	5	2	3	3	4	2	4	3	3	3	3	2	4
11	14	14		3		4	4	2	3	3	2	3	4	3	3
11	33	33		4		4	4	4	4	2	6	2	4	6	6		3	2	2	6	3	2	3	2	2	6	2	6	3	4	2	4	6	5	6	6	6	1	6	6	6
11	31	38		3		3	3	4	4	4	3	2	3	2	4		4	2	2	4	4	4	4	2	6	4	1	1	5	5	1	1	4	4	5	2	4	2	4	5	5	4	4	6	3	4	3	4	1
11	18	18		5		5	4	4	4	2	4	3	3	2	4		4	2	2	5	5	2	5	2	2	4	1	3	4	4	2	2	5	5	5	4	4	1	5	5	5	3	2	2	3	2	2	3	4
11	24	24		4		4	4	2	4	2	4	4	4	2	4		4	1	1	4	4	1	4	1	1	4	1	1	3	4	3	2	3	5	5	4	5	2	5	5	5	4	6	3	4	2	2	4	2
11	24	24		4		4	4	3	4	6	3	6	4	2	6		2	2	3	3	3	3	3	6	3	6	6	3	4	4	2	2	4	3	3	4	3	2	4	2	3	3	3	6	3	2	6	3	3
11	21	21		3		3	3	3	4	4	3	4	3	2	4		5	4	2	2	6	3	6	4	6	2	2	4	2	3	3	2	1	4	3	5	5	1	2	2	2	2	5	6	3	3	3	6	5
11	27	38		4		4	3	4	5	4	3	2	3	3	4		4	3	2	4	4	3	4	2	3	4	3	2	3	4	2	2	3	4	4	4	4	2	5	5	5	4	2	3	3	3	3	4	2
11	27	38		4		4	4	4	4	2	4	3	3	2	4
11	21	21		3		4	3	4	4	4	2	3	4	3	2
11	1	1		3		2	2	3	3	5	3	4	3	5	2		2	2	4	2	2	4	2	4	4	2	4	5	2	3	4	4	2	2	2	3	2	4	2	2	2	2	5	4	2	5	5	2	4
11	19	19		3		4	2	2	5	2	2	1	3	3	6		6	6	6	6	6	6	5	6	6	4	6	6	3	4	2	2	4	4	3	2	3	3	2	2	2	4	6	6	3	2	2	4	2
11	11	11		4		4	3	2	4	3	3	2	3	3	3		4	6	2	4	4	3	4	4	4	4	3	3	2	3	2	2	4	3	3	3	4	3	6	6	6	4	3	3	3	3	2	3	2
11	12	12		5		5	5	3	4	2	3	1	2	3	2		3	1	3	5	3	2	3	6	3	3	2	2	3	4	2	2	1	4	4	4	4	2	3	1	2	3	2	3	4	3	2	3	3
11	22	38		3		3	3	3	4	5	3	5	3	5	4
11	19	19		3		3	2	2	5	3	2	2	1	4	5		4	2	1	4	5	4	4	6	6	6	6	6	3	6	2	2	2	3	4	2	2	3	6	6	6	3	6	6	6	6	6	4	2
11	12	12		4		5	4	5	4	3	4	1	4	2	4		5	1	1	4	4	2	5	2	3	4	1	2	6	4	2	1	3	4	3	3	4	2	6	4
11	19	19		3		3	3	2	4	3	6	2	2	2	4		6	6	2	6	6	4	4	6	6	6	6	6	2	3	2	2	2	4	1	6	1	6	6	6	6	3	4	6	6	6	6	3	4
11	33	33		5		5	5	5	5	1	6	1	6	6	6		1	6	6	6	6	3	5	1	3	4	1	6	6	4	6	6	6	5	5	5	5	1	6	6	6	2	5	4	3	2	3	3	3
11	33	33		5		5	4	5	4	3	4	2	4	1	3		3	1	1	4	4	3	4	3	3	4	2	1	5	5	3	1	5	2	5	2	4	2	5	4	5	3	4	4	4	3	3	3	4
11	21	21		5		5	5	5	5	2	3	1	5	1	6		4	1	1	5	5	1	5	6	3	5	6	1	3	5	1	1	6	5	6	5	5	1	6	6	6	2	3	3	4	2	2	3	3
11	24	24		4		4	3	4	4	2	4	2	3	2	4		4	2	2	4	4	3	4	2	3	4	2	2	4	4	2	2	4	4	4	4	4	2	4	4	4	4	4	3	3	3	3	4	2
11	11	11		4		5	4	1	3	5	5	5	5	3	4		3	4	4	3	3	3	6	3	3	4	3	3	1	2	2	2	3	3	3	3	3	3	4	2	2	4	3	3	3	2	3	4	3
11	24	24		4		4	4	1	2	3	2	2	3	3	4		2	4	3	2	3	3	4	4	4	3	2	2	2	2	4	3	6	2	3	2	3	3	2	1	2	2	4	5	3	5	5	2	4
11	22	38		4		4	4	5	3	3	3	2	3	4	3		3	3	2	3	5	2	3	3	3	4	2	3	4	3	2	3	3	4	3	3	3	2	4	3	2	3	4	4	4	2	4	2	4
11	22	38		5		4	4	4	4	2	4	5	3	3	4		2	4	2	4	3	3	3	2	3	3	2	4	3	4	3	2	3	4	4	4	5	2	2	2	3	3	4	3	3	3	3	3	4
11	12	12		5		5	5	4	5	3	5	5	3	6	6		2	2	2	4	3	3	4	3	3	4	6	3	5	4	2	1	2	3	3	3	4	3	2	2	2	3	3	3	4	3	3	2	4
11	36	38		3		3	3	3	2	2	2	2	3	3	2		3	2	2	3	2	4	6	6	6	6	6	3	2	4	2	2
11	17	17		3		4	3	1	3	2	1	5	1	5	6		3	4	3	1	1	4	2	6	6	2	4	6	1	6	2	5	1	2	6	2	2	3	6	6	6	1	4	6	2	3	3	2	6
11	12	12		3		3	3	4	4	3	2	2	1	2	3		2	2	3	3	2	3	3	3	3	3	2	2	4	4	2	2	3	4	4	4	3	2	4	3	4	2	4	4	3	2	3	3	4
11	1	1		5		5	4	1	5	3	5	3	3	3	5		2	1	3	4	2	2	5	3	3	2	5	4	3	3	4	2	3	4	2	4	4	2	2	2	2	3	3	4	3	2	2	1	4
11	33	33		4		4	2	1	4	5	2	5	2	5	2		1	3	4	1	1	5	1	3	4	2	3	5	1	1	5	3	1	3	3	2	2	4	1	1	1	1	1	4	2	2	3	1	5
11	11	11		5		6	5	2	5	3	2	1	5	3	3
11	21	21		5		4	2	3	5	4	3	3	5	2	4		5	3	3	4	2	3	4	2	2	4	2	5	4	4	2	4	5	5	5	5	5	1	3	3	3	2	4	2	4	3	3	2	5
11				5		5	5	4	5	2	3	2	4	2	6		5	6	1	4	6	2	6	2	6	6	2	6
11	12	12		2		2	2	2	4	5	1	3	1	1	3		2	4	6	2	2	3	4	5	5	6	3	6	1	4	4	6	2	2	2	2	2	4	6	6	6	6	1	5	2	4	4	2	4
11	18	18		5		4	4	4	5	3	3	2	6	3	4		4	6	2	4	4	3	4	2	2	4	2	1	3	4	2	2	5	5	5	6	5	5	6	6	6	6	3	3	4	2	2	6	6
11	33	33		3		1	2	3	4	5	1	5	2	5	4		3	5	2	1	3	4	3	4	4	3	4	2	3	2	5	5	2	5	5	5	4	2	3	2	4	3	5	4	4	3	4	3	3
11	1	1		4			3	3	4	4	4	3	2	2	6		2	6	3	4	4	2	3	6	6	4	3	3	3	4	2	2	1	3	4	3	4	2	3	6	4	6	3	6	4	6	3	6	4
11	19	19		5		4	4	6	4	4	3	2	4	2	4		4	6	2	4	4	4	3	6	6	6	6	2	3	4	2	2	3	3	2	4	5	6	6	6	6	4	2	6	3	2	6	4	2
11	33	33		4		5	4	5	5	4	4	2	3	3	3		2	3	3	3	4	2	4	3	3	3	2	3	3	3	3	3	3	4	4	4	4	6	5	4	5	3	4	4	3	3	3	3	3
11	5	5		5		5	5	6	6	1	5	1	5	1	6
11	5	5		5		5	5	6	6	1	5	1	4	2	4		6	2	1	5	6	2	4	2	3	6	1	1	5	5	1	1	4	4	4	4	5	1	6	6	6	4	2	3	4	2	3	4	1
11	5	5		3		3	3	2	4	4	4	2	3	3	4		5	2	2	4	2	3	6	6	6	4	6	3	1	3	2	2	3	4	5	4	5	3	6	6	6	2	4	6	3	3	3	3	4
11	11	11		5		5	5	5	5	4	4	4	5	4	4		5	6	6	5	5	2	4	2	2	2	2	2
11	14	14		4		4	4	2	4	3	4	4	2	4	3		3	2	3	2	2	3	4	3	3	3	3	3
11	21	21		3		3	3	2	3	2	3		2	5
11	17	17		3		4	2	2	4	1	2	5	2	2	3		1	1	6	1	3	3	6	3	3	6	2	2	2	4	1	2	5	5	4	4	4	1	4	2	4	6	5	2	4	2	6	3	4
11	32	32		3		3	3	2	3	3	3	2	3	6	6														3	4	3	2
11	11	11		3		3	3	2	3	4	3	2	3	2	2		2	3	3	2	3	5	3	3	3	3	2	4	1	2	4	3	1	2	1	1	1	4	2	1	2	2	3	3	3	3	3	2	4
11	12	12		3		4	3	3	5	5	3	1	3	4	3		2	2	2	3	3	2	4	3	2	2	2	2	2	3	3	3	3	4	2	2	2	3	6	6	6	3	5	2	3	4	3	3	6
11	5	5		5		5	4	4	4	3	4	6	5	2	4		4	3	2	4	5	2	4	3	6		6	2	3	5	2	2	6	4	6	3	5	2	4	6	6	1	1	6	6	6	2	2	6
11	33	33		4		3	4	3	4	4	3	3	4	4	2		3	2	4	3	2	4	2	5	5	4	3	4	4	2	2	3	4	3	3	4	3	2	3	3	3	3	3	4	3	4	4	3	4
11	11	11		4		5	3	3	5	2	4	1	5	3	4		2	1	3	3	3	2	5	2	5	3	5	4	3	4	2	2	2	4	5	4	5	2	5	5	5	2	4	3	3	3	2	4	2
11	1	1		5		5	5	2	5	3	5	2	2	3	2		5	2	2	5	3	2	3	2	3	2	2	3	2	2	2	3	3	5	4	4	5	3	2	2	2	1	4	3	3	2	3	2	3
11	33	33		5		5	5	1	4	1	4	1	2	1	3		3	3	1	4	4	3	3	2	3		4	2	3	4	1	1	2	4	4	3	3	1	6	6	6	3	3	3	4	2	2	3	2
11	33	33		3		3	2	2	2	4	2	4	3	2	3		4	4	2	3	3	3	3	2	2	3	2	4	4	4	2	2	4	3	3	3	4	3	2	2	2	1	3	2	2	2	2	1	5
11	31	38		4		4	4	6	5	3	5	1	3	2	2		4	2	1	5	3	3	4	2	6	6	2	2	3	4	1	2	6	5	5	4	5	1	4	4	5	2	3	5	6	2	4	6	6
11	33	33		3		4	3	3	4	5	3	5	4	5	4		4	4	5	3	3	3	4	3	3	2	3	4	2	3	3	4	3	4	3	4	4	3	2	2	4	3	3	4	4	2	3	2	3
11	33	33		4		5	4	3	4	3	3	2	4	3	3		4	2	2	4	3	3	2	2	2	3	2	3	3	4	2	2	4	4	4	4	4	1	3	3	3	3	3	3	3	2	2	3	3
11	33	33		4		4	4	6
11	33	33		5		5	5	4	5	3	2	1	3	2	4		4	3	2	4	3	3	4	4	3	4	2	2	3	4	2	2	4	5	5	3	4	3	4	4	6	2	4	6	3	3	3	3	4
11	33	33		4		4	4	1	6	3	3	3	6	6	6		2	6	2	3	3	3	3	2	2	4	2	2	4	4	2	2	2	3	3	2	2	3	6	6	6	3	3	6	2	2	2	2	4
11	12	12		4		4	4	3	4	2	4	3	3	2	4		3	2	2	4	6	6	6	2	3	6	2	6	6	6	6	6
11	1	1		4		5	3	4	4	3	4	2	4	3	4
11	33	33		5		5	5	4	5	5	6	5	3	5	5		2	6	4	3	3	4	4	4	2	5	3	4	5	5	1	1	4	5	5	5	5	2	6	4	5	1	2	6	4	3	2	1	5
11	12	12		4		4	4	4	4	2	3	1	4	1	2		4	1	1	4	3	3	2	1	1	6	6	6	4	4	2	1	6	4	4	2	5	1	6	4	6	2	3	6	4	2	2	6	6
11	33	33		5		4	5	4	4	3	3	2	3	2	3		4	4	2	3	3	4	3	2	3	3	2	4	5	4	3	2	5	5	5	4	5	4	4	6	4	3	3	3	2	4	4	2	4
11	11	11		5		5	4	3	5	2	4	3	3	2	4		5	2	2	3	4	3	3	2	3	3	2	2	3	5	1	1	4	4	4	4	5	2	2	2	2	3	3	4	5	3	3	3	4
11	14	14		3		4	3	1	4	4	3	2	3	2	4		4	3	2	3	3	2	4	2	3	4	2	2	4	4	3	2	3	5	4	4	4	4	3	3	3	3	3	3	3	3	3	4	2
11	1	1		4		3	3	1	2	4	3	5	3	5	2		2	3	4	2	1	4	2	3	3	2	2	4	2	3	4	4	3	3	3	4	2	3	3	2	3	2	3	3	3	3	3	2	4
11	22	38		5		5	3	3	3	4	3	3	3	3	4		4	3	5	3	3	2	5	1	2	1	1	5	2	3	3	4	3	4	4	2	3	3	3	3	3	3	3	2	4	3	2	1	1
11	22	38		4		4	4	3	4	4	2	4	3	3	2		3	4	4	3	2	4	3	4	4	6	2	3	3	3	3	6	2	4	2	2	2	3	2	1	1	2	3	4	4	3	3	2	2
11	22	38		4		3	2	1	2	5	1	5	1	5	4		1	5	4	3	1	5	2	3	3	1	4	5	2	3	4	3	3	3	3	3	3	3	3	3	3	1	4	4	3	3	3	1	1
11	32	32		4		5	5	3	3	4	4	2	4	1	6		3	4	2	2	3	4	5	3	5	4	1	2	2	6	2	6	1	4	2	5	4	1	6	6	6	3	1	5	1	4	4	2	6
11	19	19		5		5	4	3	3	2	4		2	2	3
11	11	11		3		3	4	2	4	4	3	4	3	4	6		3	6	4	4	2	3	2	4	4	6	2	5	4	3	3	2	3	4	2	3	2	2	6	3	6	2	3	2	4	2	3	3	4
11	14	14		4		4	3	2	3	3	1	5	4	3	3		2	3	4	4	1	4	2	2	3	4	2	5	4	4	5	2	3	4	3	4	4	2	4	3	3	2	3	2	4	3	2	2	5
11	12	12		4		4	4	3	4	3	3	3	3	3	3		4	2	3	3	3	3	4	2	2	3	3	3	4	4	2	2	5	4	4	4	4	2	3	2	3	3	3	3	4	2	2	3	4
11	21	21		3		3	2	2	3	2	6	2	3	2	6		2	2	3	4	1	2	6	6	6	6	6	2	4	4	2	6	3	3	4	2	3	3	3	6	3	1	4	6	2	4	6	1	4
11	12	12		5		5	5	4	5	3	6	6	4	6	6
11	1	1		5		5	5	4	4	6	3	2	4	2	4		3	2	2	4	2	3	2	2	3	2	2	3	4	4	3	2	3	3	4	4	3	2	2	2	4	3	3	4	4	3	3	3	3
11	24	24		5		5	4	5	5	5	3	2	2	2	5		5	6	2	5	6	2	4	1	1	5	1	1	5	5	1	1	5	5	5	4	5	1	6	6	6	2	2	3	3	3	3	2	5
11	24	24		5		4	3	4	4	3	3	2	3	3	2		4	3	2	4	3	3	3	2	2	3	2	4	3	4	2	2	4	6	4	3	4	2	3	2	3
11	24	24		4		4	5	3	5	4	3	3	4	3	4
11	12	12		5		4	4	2	5	5	2	6	3	3	2		3	2	2	4	4	2	5	3	4	4	1	1	4	5	3	2	5	4	5	4	4	1	2	2	2	3	4	5	3	3	4	2	4
11	33	33		4		4	4	2	4	3	3	3	3	3	3		3	4	2	2	2	3	4	3	3	3	2	2	4	4	2	2	3	4	3	4	4	2	2	2	4	2	3	3	3	3	3	3	4
11	11	11		3		4	2	3	3	4	1	5	1	4	4		6	5	2	4	3	2	6	2	2	6	2	4	1	5	5	1	4	5	3	2	3	5	1	1	3	3	5	2	2	4	2	1	4
11	12	12		5		3	4	4	5	2	3	3	5	1	5		4	3	2	5	5	3	5	3	3	5	1	1
11	11	11		3		3	2	3	4	3	3	3	4	2	4		2	3	2	3	3	2	3	2	3	4	1	2	3	3	5	2	2	4	4	3	3	4	2	1	1	2	4	3	3	4	3	2	5
11	24	24		4		5	4	2	5	4	2	3	2	4	4
11	1	1		4		4	3	2	3	4	4	4	3	3	2		1	2	5	2	1	3	3	3	3	1	3	3	3	1	3	5	2	4	2	4	4	2	2	2	3	1	3	3	3	2	3	1	3
11	24	24		5		5	5	5	5	2	3	2	4	2	4		4	4	2		4	3	4	3	3	4	2	2	3	4	2	2	5	5	5	4	4	4	3	3	3	3	3	2	4	3	3	3	2
11	24	24		4		3	3	2	4	3	3	2	3	2	4		4	3	2	4	3	3	3	2	2	3		4	2	4	3	2	4	5	5	4	3	2	4	4	5	3	2	2	3	3	3	4	3
11	24	24		4		4	4	5	5	3	5	1	2	2	4		5	2	1	4	4	1	4	2	2	5	2	2	4	3	2	6	2	5	4	5	4	1	4	3	4	2	3	3	3	3	2	2	3
11	24	24		4		5	4	3	3	3	3	2	3	3	3
11	14	14		3		4	3	4	3	4	3	4	3	3	3		3	4	4	3	3	4	4	3	3	4	4	2	2	3	4	3	2	3	2	6	3	6	4	6	6	2	3	3	6	2	3	6	6
11	14	14		4		4	4	2	5	2	4	3	3	1	4		4	2	2	5	3	4	4	3	4	5	2	2	4	4	2	2
11	14	14		3		4	3	2	3	3	4	2	1	4	3		3	4	2	3	3	3	3	3	6	6	6	3	3	4	3	2	3	4	4	4	4	2	5	6	6	3	3	6	6	3	6	6	4
11	19	19		3		5	3	3	6	5	6	1	2	5	5		4	5	4	4	4	3	4	6	6	6	1	3	1	3	2	2	3	4	5	3	3	2	6	6	6	4	3	2	6	6	6	6	6
11	33	33		5		5	4	5	4	4	4	1	3	3	4		4	2	2	4	5	3	5	2	4	3	2	2	3	5	2	2	4	5	4	5	5	1	5	4	5	4	3	3	3	2	3	3	4
11	33	33		4		5	4	5	4	3	4	4	3	3	3		4	3	3	4	3	2	4	3	3	4	3	2	3	3	3	3	4	4	4	3	4	3	2	3	4	4	2	3	3	2	3	3	3
11	32	32		3		5	3	2	3	5	6	6	6	2	6		2	3	2	6	6	6	5	6	6	4	6	1	5	5	3	6	6	3	5	2	5	6	6	6	6	6	6	6	6	6	6	6	6
11	36	38		5		5	5	5	4	3	4	4	6	1	6		4	3	2	3	4	1	4	3	3	6	6	6	4	4	4	2	4	5	4	6	5	2	6	6	6	4	1	6	4	1	6	6	6
11	17	17		5		5	5	3	4	1	6	1	4	1	6		5	1	1	4	6	1	6	6	6	6	6	6	3	4	6	6	6	4	4	4	6	1	6	6	6	5	6	6	6	6	6	6	2
11	11	11		4		5	4	4	5	2	3	3	1	3	4		5	3	2	4	3	2	4	2	2	5	1	1	1	3	2	1	5	5	4	4	4	1	3	3	5	3	3	2	4	3	3	4	4
11	1	1		5		4	4	2	5	3	4	5	2	3	4		4	3	2	3	3	3	4	3	3	4	1	5	3	3	4	2	4	5	4	4	4	2	4	4	4	3	3	2	3	2	2	4	4
11	12	12		5		5	5	2	4	5	1	5	3	3	3		3	5	4	4	1	2	1	3	3	3	2	3	2	1	3	2	1	3	2		3	2	2	3	3	1	1	3	3	3	3	1	5
11	14	14		3		4	3	6	6	3	2	3	2	6	6
11	1	1		4		4	3	3	3	5	3	3	3	3	3		2	3	3	3	3	4	3	5	5	3	4	3	1	2	4	3	3	3	2	1	2	4	3	2	3	2	5	4	2	4	4	2	3
11	33	33		5		4	4	2	4	4	4	2	4	1	5		4	4	2	4	3	2	4	3	3	4	2	2	5	4	3	2	2	5	5	4	4	1	4	3	4	3	3	4	4	3	3	3	2
11	32	32		3		3	3	2	4	3	3	2	3	3	6		6	6	6	4	6	3	6	6	6	6	6	6	4	3	2	6	6	6	6	6	6	6	6	6	6	3	3	6	3	6	6	6	6
11	27	38		3		3	3	3	4	3	2	2	4	2	3		3	2	4	3	3	4	3	2	5	4	2	3	4	4	2	3	2	4	4	4	4	2	6	6	6	1	2	4	3	4	4	1	4
11	33	33		5		5	4	3	4	3	3	2	3	2	3		2	4	3	2	4	3	3	3	2	3	2	2	2	4	3	2	2	4	2	4	3	2	4	4	4	3	2	3	3	3	2	4	3
11	27	38		3		3	3	2	3	3	3	3	2	4	1		2	2	3	2	2	4	2	3	4	3	3	4	3	2	3	4	3	2	3	4	3	3	3	3	3	3	4	4	3	3	4	3	4
11	14	14		5		4	5	2	3	1	4	5	5	2	4		4	2	4	1	2	4	2	3	3	2	2	5	4	4	2	3	1	4	4	4	4	1	3	2	2	1	4	3	4	2	2	1	5
11	1	1		5		5	4	5	5	3	4	2	2	2	2		4	6	3	5	2	4	3	2	4	2	5	4	3	4	2	4	2	3	2	4	4	2	6	5	4	1	2	4	3	5	6	1	5
11	12	12		3		3	3	2	3	3	3	5	3	5	3		1	5	5	3	2	4	4	5	5	3	3	5	3	4	5	5	4	3	4	4	4	3	5	4	3	2	3	5	3	3	3	4	5
11	24	24		3		3	3	4	4	3	4	2	4	3	4		4	2	1	4	4	3	4	1	1	4	1	1	4	4	1	2	5	5	5	5	5	1	4	6	6	3	6	6	6	3	3	4	2
11	11	11		4		5	5	1	5	2	3	2	5	1	5		4	1	1	5	5	1	6	1	2	4	1	6	5	5	2	1	2	5	4	4	4	1	1	1	2	3	2	2	4	1	2	3	3
11	11	11		3		3	3	2	5	4	2	3	4	3	2		4	4	2	4	2	3	4	2	6	6	2	2	1	6	5	6	5	4	5	2	4	6	6	6	6	3	6	6	6	2	6	2	2
11	12	12		5		5	5	5	5	2	4	2	3	2	4		5	2	2	4	3	2	4	2	3	4	2	2	4	4	2	2	4	5	5	3	5	2	3	2	5	3	3	2	4	2	2	3	4
11	1	1		4		4	5	4	5	2	3	2	2	3	3		3	4	3	4	2	3	3	2	2	3	3	3	2	2	1	2	5	4	3	3	3	2
11	21	21		3		4	4	2	6	4	6	2	3	2	2		2	2	3	3	2	2	6	1	6	6	1	5	5	4	2	1
11	17	17		5		5	5	4	4	1	4	4	4	1	4		4	2	1	4	4	1	4	1	1	4	1	2	2	2	3	3	4	4	4	3	3	3	4	2	3	4	3	6	4	2	6	5	6
11				4		4	4	5	4	2	4	2	3	2	4		4	2	2	3	4	3	4	2	3	4	2	2	4	4	1	1	3	4	5	5	5	1	2	4	4	3	3	3	3	2	3	3	3
11	17	17		4		4	4	3	5	2	2	4	4	2	3		2	2	4	3	2	2	2	3	5	3	2	3
11	19	19		5		5	5	3	3	5	4	4	3	5	3		4	5	3	4	3	3	3	3	3	3	3	3	3	2	4	4	4	4	4	4	4	4	4	4	4	3	3	3	3	3	3	3	3
11	32	32		3		3	2	2	4	2	3	6	3	4	3		4	6	6	3	3	4	2	6	6	6	6	6
11	32	32		3		3	3	6	6	6	6	6	3	6			4	6	6	6	6	3	6	6	6	6	6	4	3	6	2	6	2	6	6	3	6	6	6	6	6	3	3	6	3	2	3	6	6
11	24	24		5		5	4	1	5	3	4	2	2	1
11	17	17		3		4	3	5	5	5	2	1	3	1	6		2	4	5	3	1	3	6	2	5		2	5	1	2	1	3	2	4	3	3	4	3	6	6	6	1	5	4	3	2	3	2	4
11	33	33		5		5	5	4	4	4	3	2	5	2	4		3	6	3	4	3	2	2	2	2	2	2	3	3	5	2	2	3	5	4	5	5	2	6	6	6
11	14	14		4		3	3	5	5	5	3	5	3	1	5		3	3	3	2	3	4	5	5	3	5	3	1	3	3	5	1	1	2	2	2	1	5	3	3	1
11	12	12		4		4	3	5	5	2	4	2	3	2	3		2	1	2	4	4	4	4	2	3	4	1	1
11	31	38		3		3	3	6	5	3	5	1	4	2	5		5	2	1
11	18	18		3		3	3	2	4	2	3	1	4	2	5
11	19	19		4		4	3	4		3		3	3		3
11	36	38		5		5	3	4	5	3	3	2	2	2	4		6	6	1	5	3	3	2	6	2	5	6	1	6	4	2	3	2	4	5	3	4	2	4	1	2	5	6	6	6	2	2	4	2
11	31	38		3		3	3	6	1	2	5	1	3	2	5		5	2	1	5	6	3	5	2	6	3	5	2	4	4	3	2	4	5	4	2	4	3	4	4	4	4	3	6	6	6	6	4	2
11	18	18		3		3	2	3	4	3	3	2	3	2	4
11	1	1		3		3	3	3	4	3	3	3	3	3	3		4	3	3	3	3	2	3	2	2	4	2	3	3	3	3	3	3	3	3	3	3	3	3	2	2	2	2	3	3	3	3	3	3
11	5	5		5		5	5	6	5	4	4	1	4	1	6		6	2	6	5	5	1	5	1	6	5	6	1	4	4	2	2	5	5	5	4	5	1	5	4	4	5	2	6	6	6	6	5	1
11	33	33		4		4	5	3	5	3	2	3	2	4	3		3	3	3	3	3	2	2	2	3	3	3	2	2	3	4	2	2	2	2	1	2	2	3	6	6	3	3	3	2	3	3	6	6
11	12	12		5		5	5	4	4	6	4	6	4	6	4		4	6	2	4	5	2	4	1	1	5	2	2	5	5	6	2	6	5	6	4	4	1	6	6	6	5	2	2	4	6	2	4	2
11	21	21		5		5	5	2	3	3	4	3	1	3	3		1	5	3	4	1	6	6	5	5	3	2	4	1	3	4	6	1	4	4	4	4	3	2	2	2	2	3	3	3	2	2	2	4
11	19	19		4		4	4	2	4	2	2	3	2	2	4		4	2	2	4	4	4	5	2	2	4	2	3	4	3	2	2	2	3	4	5	4	2	4	4	4	1	1	3	3	4	4	1	5
11	1	1		3		3	3	2	3	3	3	3	4	4	6		2	2	4	2	1	5	1	4	3	2	5	5	4	4	5	3	1	2	2	3	2	3	2	2	5	2	2	4	3	3	3	1	4
11	24	24		5		5	5	4	4	3	6	6	2	6	5		5	3	2	4	4	2	4	2	6	6	6	2	5	5	6	6	6	4	5	3	4	2	6	6	6	3	2	3	6	3	6	6	6
11	12	12		4		5	4	3	4	3	3	2	4	2	4		4	2	2	4	4	2	4	3	3	6	2	6	4	5	3	6	3	4	3	4	4	3	6	6	6	3	3	3	3	3	3	6	4
11	1	1		3		3	3	3	3	3	3	2	3	2	2		2	2	2	4	4	3	3	3	3	3	2	2	3	3	4	2	4	4	4	3	3	2	5	5	5	2	4	3	3	2	3	4	3
11	1	1		4		4	4	2	5	3	4	3	2	3	4		4	3	2	5	2	3	3	2	3	2	2	4	4	4	3	2	3	5	5	5	4	2	4	4	4	2	3	3	3	3	3	3	5
11	12	12		3		5	3	2	5	2	3	1	2	2	4		1	1	1	4	3	2	5	2	2	3	2	2	2	3	2	2	2	5	3	3	5	3	2	2	4	3	3	2	4		2	5	3
11	24	24		3		4	3	3	4	4	6	6	4	3	3		3	4	6	3	4	4	3	2	2	3	3	6	4	6	6	2	6	6	6	6	6	6	6	6	6	6	6	6	6	2	6	6	6
11	12	12		5		5	5	5	4	2	4	2	5	2	3		3	2	3	3	4	4	3	4	4	4	4	2
11	31	38		3		5	3	4	5	2	4	1	3	1	5		5	2	1	4	5	3	5	1	6	5	6	1	4	5	3	2	5	5	5	3	5	1	5	5	5	3	3	2	3	2	2	5	2
11	1	1		3		4	2	2	2	4	6	6	2	3	6		2	6	4	4	3	3	6	2	2	6	2	4	2	4	2	2	4	4	4	4	4	2	6	6	6	1	3	2	4	2	2	1	4
11	11	11		4		5	4	4	4	3	3	3	4	3	4		3	3	3	4	4	3	4	2	3	4	2	2	4	4	4	3	4	4	4	3	3	4	5	4	6	3	3	3	3	3	3	3	4
11	19	19		4		5	3	3	4	3	3	2	3	2	3		3	2	2	4	3	4	3	3	3		2	3	3	4	2	2	3	4	3	3	4	2	4	3	4	3	6	3	4	3	3	4	3
11	32	32		4		5	5	3	4	3	4	3	4	2	4		3	2	3	4	4	2	4	4	4	4	3	4	5	5	2	2	3	4	4	3	2	6	6	6	6	2	4	4	3	3	4	2	5
11	21	21		5		5	5	3	5	2	4	2	2	1	3		3	5	2	4	1	4	4	3	3	4	2	1	4	5	2	2	1	4	2	4	2	2	1	1	1	1	3	3	3	2	3	1	5
11	5	5		3		2	3	1	4	1	4	1	4	1	2
11	21	21		4		3	3	3	3	2	6	2	4	6	6
11	14	14		4		3	3	4	5	2	5	1	3	2	4		5	3	2	4	4	2	4	1	1	4	2	3	4	4	2	2	5	4	4	3	5	1	6	6	6	2	3	3	3	3	2	2	4
11	11	11		3		3	3	4	4	5	3	2	3	4	4		3	3	2	2	3	4	5	2	2	2	2	5	1	3	3	2
11	11	11		4		5	4	3	4	4	3	3	1	3	3
11	11	11		5		5	5	3	4	2	3	3		4	4		3	2	2	3	3	3	3	4	4	3	2	2	4	4	4	2	4	2	4	4	3	2	4	4	3
11	11	11		5		5	5	4	4	2	3	1	4	6	4		4	3	2	4	4	2	6	2	3	4	2	6	3	4	2	6	2	4	2	3	4	2	6	6	6	4	2	3	4	2	2	4	2
11	31	38		3		4	3	6	5	2	3	3	1	2	4		2	1	1	5	5	2		2	2	3	2	2	4	4	2	2	3	4	4	3	3	1	4	4	4	2	3	2	3	2	2	4	2
11	18	18		5		4	5	1	4	2	5	1	3	2	4		5	2	1	4	4	2	6	1	3	4	1	2	4	5	1	1	2	5	5	4	5	1	6	6	6	3	3	4	3	3	2	4	2
11	34	38		4		4	4	3	4	2	4	1	3	2	5		4	2	1	5	5	2	5	1	2	4	2	2	5	5	2	1	5	5	5	4	5	1	4	4	5	3	3	3	4	3	2	4	2
11	12	12		5		5	5	3	5	6	3	6	3	6	4		4	2	2	4	4	4	6	3	3	6	2	6	5	5	2	2	4	5	4	4	5	1	4	4	2	3	4	3	3	1	2	3	4
11	12	12		3		3	3	2	2	4	1	4	3	4	3		2	4	4	3	1	4	6	6	3	3	6	5	3	2	4	3	2	3	2	3	2	3	2	2	2	2	3	4	3	2	3	2	4
11	1	1		4		3	3	1	3	2	3	4	3	2	3		2	2	3	3	3	2	3	3	3	3	3	3	2	3	2	3	4	3	3	3	4	2	3	3	3	4	4	3	3	2	3	3	3
11	12	12		5		5	5	2	5	1	6	5	4	2	3		2	2		3	3	3	3	2	2	4	6	2	5	4	2	1	3	3	4	3	4	2	3	6	6
11	32	32		5		5	5	3	5	2	2	2	3	2	2		3	2	2	5	3	2	4	2		4	2	1	4	4	3	2	2	5	4	2	5	2	5	5	4	4	2	2	4	2	2	3	2
11	5	5		3		4	3	4	4	4	4	2	3	2	4		2	2	2	4	2	3	3	2	6	6	2	2	2	2	4	2	2	5	4	2	4	2	5	5	5	3	4	6	6		2	6	2
11	33	33		5		5	5	3	4	3	2	3	3	4	6		2	2	2	3	3	3	3	3	4	2	2	3	3	3	4	3	2	3	3	2	3	3	2	2	2	3	2	4	3	2	3	3	2
11	22	38		4		4	4	4	5	3	4	4	4	2	4		4	2	2	4	3	3	3	4	6	4	4		3	3	3	3	3	4	3	3	5	2	5	4	5	3	4	4	3	3	4	4	4
11	33	33		3		3	3	3	3	3	3	5	3	3	4		3	2	2	3	3	4	3	3	3	3	3	2	4	4	4	4	5	5	5	4	4	3	5	5	5	1	2	3	3	2	3	2	5
11	1	1		4		4	3	4	5	3	4	2	3	3	4			4	2	5	3	2	3	2	3	3	2	3	3	4	2	2	3	5	4	4	5	2	4	3	4	3	3	3	3	3	3	3	3
11	12	12		5		5	5	5	5	3	3	2	3	3
11	11	11		4		4	4	3	4	2	2	4	4	2	4		3	2	3	2	2	4	4	2	2	3	2	2	2	4	3	2	1	4	3	3	4	2	2	3	3	2	2	2	2	3	3	2	4
11	11	11		4		4	4	2	5	2	3	5	3	2	3		2	2	4	2	3	3	4	2	2	2	3	4	4	4	2	2	2	5	3	4	5	1	5	5	5	2	3	2	4	4	3	2	4
11	11	11		3		4	4	3	4	3	2	4	2	3	3		3	2	4	3	3	3	4	3	3	3	2	2	2	3	2	2	2	3	3	3	3	2	5	4	5	3	4	4	3	4	3	3	3
11	11	11		4		4	4	4	5	3	3	2	3	3	4		4	2	2	4	4	3	3	3	3	3	2	5	5	4	2	2	3	4	3	3	5	2	6	6	6	2	2	4	4	3	3	2	5
11	12	12		4		4	4	3	4	2	3	4	4	3	6		4	2	3	3	3	3	3	2	2	3	2	3	4	4	3	3	6	2	2	2	3	2	6	6	6	2	4	4	3	2	2	2	4
11	14	14		4		4	4	2	4	5	4	3	2	4	4		5	5	3	3	3	2	4	2	4	4	2	4	4	4	3	2	4	3	3	3	4	2	2	1	3	2	4	4	3	2	2	3	4
11	1	1		3		3	3	3	3	4	2	3	2	4	2		2	2	4	2	1	4	3	5	5	2	3	4
11	24	24		3		4	4	4	5	5	4	3	4	3	4
11	14	14		2		2	2	2	4	5	2	5	3	3	4		3	3	3	2	1	4	2	3	3	3	2	4	3	3	3	3	1	3	1	1	2	4	1	1	2	1	5	3	1	3	3	2	4
11	24	24		3		3	3	3	4	4	3	2	3	3	3		3	4	2	3	3	3	3	3	4	3	3	3	4	2	3	3	4	4	3	3	3	4	4	4	5	2	2	5	2	3	3	3	4
11	14	14		3		4	4	2	6	5	3	5	5	6	6		2	5	3	2	1	2	1	3	3	1	2	5	5	5	3	2	6	4	2	4	4	1	1	1	1	1	3	4	4	3	3	1	5
11	19	19		3		4	3	2	3	2	2	2	3	2	2		4	2	2	3	3	3	4	2	2	4	2	2	3	4	2	2	4	5	5	4	5	5	5	5	5	3	3	2	2	2	2	3	2
11	12	12		4		4	3	3	3	4	3	2	3	3	3		3	4	2	3	3	3	4	2	3	4	2	3	2	4	2	2	3	4	4	3	3	2	4	4	4	4	3	2	3	3	2	2	4
11	11	11		5		5	4	3	4	3	3	2	3	2	3		3	2	2	3	5	3	5	3	2	4	2	2	4	4	2	2	4	4	4	4	5	3	4	4	4	3	3	3	4	2	3	3	3
11	1	1		5		5	5	3	4	2	3	3	3	2	2		2	2	2		3	2	3	2	3	3	4	2	5	4	4	3	2	4	2	4	4	1	3	3	3	2	4	3	5	2	4	2	4
11	12	12		3		3	2	5	4	3	4	2	3	2	4		2	1	1	2	5	3	5	2	4	4	2	1	4	4	1	1	2	4	4	4	5	1	6	6	6	2	4	4	3	1	2	2	1
11	1	1		3		3	3	3	3	3	3	3	4	6	3		4	6	3	4	2	6	6	3	3	6	2	6	3	3	2	2	3	4	3	4	3	2	6	6	6	2	3	3	3	2	2	6	6
11	24	24		4		5	4	4	4	6	1	4	2	4	6		2	6	3	4	2	3	3	2	6	3	2	4	3	2	2	3	2	4	2	3	6	2	5	4	4	2	3	4	3	2	3	2	4
11	33	33		3		4	3	3	4	3	4	4	3	6	2		2	6	2	4	3	6	6	3	4	6	2	6	3	5	2	2	6	4	6	6	4	6	6	6	6	6	4	4	3	2	6	2	6
11	1	1		5		5	4	3	4	2	4	2	4	2	4		4	2	2	4	4	2	4	2	3	4	2	2	4	4	2	2	4	4	5	5	5	1	2	1	3	4	3	3	3	2	3	3	3
[truncated: 18 more columns]
